# Supplementary material for: Pd-catalyzed regio- and enantioselective allylation of cyclic allylboronates
Source: Chem Sci. 2026 Jun 24. Online ahead of print. doi: 10.1039/d6sc04784j (PMC13325626; doi:10.1039/d6sc04784j)
Supplement: SC-OLF-D6SC04784J-s001 [file SC-OLF-D6SC04784J-s001.zip]

Archive with 1 entries (1 files):
- all_geoms_centered/all_geoms_centered.xyz
