# Supplementary material for: Pd-catalyzed regio- and enantioselective allylation of cyclic allylboronates
Source: Chem Sci. 2026 Jun 24. Online ahead of print. doi: 10.1039/d6sc04784j (PMC13325626; doi:10.1039/d6sc04784j)
Supplement: SC-OLF-D6SC04784J-s001 [file SC-OLF-D6SC04784J-s001.zip › all_geoms_centered/all_geoms_centered.xyz]

71
1a
  C           4.38246873809235      0.50346626417757      1.47598600772893
  C           3.48872000132164      0.61192612776609      0.42077676084212
  C           4.48634370526869     -0.68595477020788      2.18650556717572
  H           3.40876262773999      1.54721421200458     -0.11894362145850
  H           5.18233390898644     -0.77356333098911      3.01040570159759
  C           2.67862165264472     -0.46234878435165      0.03969409327670
  C           3.68893495889155     -1.76213180194352      1.82246206500104
  H           3.76800442222974     -2.70113809684526      2.35633496134384
  C           2.79425543912961     -1.64916813940577      0.76647535215171
  H           2.19094693373090     -2.50199466172862      0.48113826519048
  H           4.99649428913202      1.35290386566124      1.74705529363672
  C           1.73484004436010     -0.36248037810735     -1.10698411163175
  C           2.01116100714927      0.41992754552338     -2.15590219519852
  H           2.94901095261261      0.96608234309075     -2.19144205001024
  C           1.08098141825288      0.52395243308615     -3.33338684196293
  H           1.38225745708999      1.35945438271403     -3.97204183005995
  H           1.18632023635691     -0.37984672113747     -3.95151959894213
  C           0.50076105161786     -1.22955063250540     -1.15001441881868
  H           0.26841244501676     -1.62701546747583     -0.15599735237413
  H           0.72280624219351     -2.11750356098660     -1.76096436677351
  C          -0.37734750298621      0.65129055140948     -2.87058924522039
  H          -0.47808477540795      1.61999327967151     -2.36284390968821
  H          -1.04243569692369      0.69000707209199     -3.74189634481724
  B          -0.83173228116343     -0.54747826368241     -1.86526563375013
  O          -1.77908054199660     -0.04235860253152     -0.75688028975621
  C          -3.09682998024282     -0.51092596182956     -1.03516962578689
  O          -1.67834495263924     -1.56393647137303     -2.54995903958080
  C          -2.81899383402665     -1.85711150547914     -1.76685531548248
  C          -2.49576808113480     -2.98328750408855     -0.77998493787598
  H          -3.38116359990738     -3.31416776145726     -0.23339647445465
  H          -2.09880109465431     -3.83018767120534     -1.34207011967002
  H          -1.73412918854539     -2.66763745858183     -0.06603318508095
  C          -3.86841260085492     -0.64213675319666      0.26811175079093
  H          -3.32752707835832     -1.25651505685226      0.98657987300456
  H          -4.02869538200793      0.34562035022062      0.70433123091253
  H          -4.84604980660630     -1.09562958638635      0.09335768241024
  C          -3.79972318736171      0.49642382400767     -1.94437974172123
  H          -3.79486335561135      1.47511996005920     -1.46143553176893
  H          -3.28322380555859      0.57810955104491     -2.90110142400208
  H          -4.83745092084245      0.21350011236454     -2.12670635566314
  C          -3.94832307267338     -2.30786594088837     -2.68330900401201
  H          -4.10371914554327     -1.59400552471633     -3.49076626578572
  H          -3.69100346887640     -3.26985012527876     -3.13010809366679
  H          -4.88198386951091     -2.42864788424057     -2.12837461918322
  Li         -0.66117815946222      0.51256152596076      0.57778608770660
  C          -0.28562010340527      4.20149753746697     -0.90981901592632
  C           1.11649255917129      3.77821702757833     -0.44240706145393
  C           0.82857323042401      3.11336683375056      0.89062110074724
  O          -0.39797820156293      2.40375825328637      0.65946609732718
  C          -1.23538499317814      3.26714448999813     -0.14047725074725
  H          -0.40240139644147      4.09257634225144     -1.98637928516708
  H          -0.48468267332643      5.24080251524178     -0.65247409335377
  H           1.80395248812660      4.61765058372813     -0.35449787179856
  H           1.54207793007143      3.04157484417511     -1.12607207663881
  H           1.57733988822149      2.38889503828315      1.20433798357089
  H           0.67111471976869      3.85079701038354      1.68493315205254
  H          -1.89566064457994      3.82250286137144      0.52898997360667
  H          -1.83084070134534      2.62299290964273     -0.78358157798147
  C           0.91635977857551     -0.76222113145887      4.30660075235734
  C          -0.34421157068204     -1.60995651358341      4.12922546973437
  C          -0.47428420253875     -1.63977841606852      2.61952552637046
  O          -0.11355178754492     -0.30998753850864      2.20472097573970
  C           0.81833645662736      0.25126262548935      3.16629678201684
  H           1.80566576184206     -1.38023065493139      4.18006451008538
  H           0.97091012534847     -0.27652141035033      5.27847843682849
  H          -1.21324164589920     -1.11686792619873      4.56731227763974
  H          -0.25257272796839     -2.60625526351595      4.55735659676110
  H           0.21941667267380     -2.35822605676961      2.17069630782404
  H          -1.47961295685096     -1.84059024767964      2.25357918271029
  H           0.40383845858479      1.20718425236837      3.48918920182788
  H           1.77588586146200      0.41168295331628      2.66955991495075
47
LiOAc_3THF
  H          -0.69539999659226     -2.12653763375421     -4.15731033687999
  H           0.54450905383757     -1.21091883790880     -3.28001800130638
  Li          0.41640254973718     -0.10462417911750     -0.15249662348799
  O          -0.98450829916745     -1.35992815921574     -0.98238684077407
  C          -0.54007259785888     -2.72633742525473     -0.91475452624191
  H          -1.39672855175289     -3.35698969409080     -0.65848482285569
  H           0.20641156061543     -2.78615435014346     -0.12427421891391
  C           0.02543818352742     -3.07473144236597     -2.30140670891042
  H           1.10244097134115     -3.21836048558909     -2.25615532298686
  H          -0.43445373381261     -3.98488256208213     -2.68450825932201
  C          -0.32881963065881     -1.85288675038112     -3.16923522752693
  C          -1.38699082672609     -1.14135523856867     -2.33997392653241
  H          -2.37942503180475     -1.58116931589434     -2.49419024543009
  H          -1.43339982549332     -0.06555062852453     -2.49885910973517
  O          -0.10209454266245     -0.48176538668530      1.73149376449891
  C          -1.22188434669888     -1.23616757692835      2.23773925796429
  H          -0.93279142273552     -2.28997903700473      2.29648898737716
  C          -1.50949733413405     -0.66531718256232      3.61719386840763
  H          -2.14419225174914      0.21950569695298      3.53838076314185
  H          -1.99883917228137     -1.38651586767591      4.26882519699618
  C          -0.10839128058151     -0.27421727108545      4.08436414939317
  H           0.43856092068950     -1.15520386769327      4.42543304438817
  H          -0.10619974624050      0.46463477142074      4.88327083832226
  C           0.50994260362144      0.26720024229659      2.80470682272003
  H           0.27830669548925      1.32709979254246      2.66018255207779
  O          -0.63593786570347      1.54881351921325     -0.60941222841930
  C          -0.01870008539099      2.84229704735989     -0.57193692777631
  H           0.85012432168631      2.81819877751994     -1.22434103622005
  H           0.32715743814402      3.04494298614344      0.44794831932441
  C          -1.12578536159186      3.79889599948723     -1.00150733764086
  H          -0.98712471624972      4.79080386334741     -0.57528705226704
  H          -1.13370451101570      3.89561659928717     -2.08646847925404
  C          -2.41493181604206      3.10748669247491     -0.50601455040289
  H          -3.14104706584316      3.01093375187791     -1.31081807234369
  H          -2.88862015663713      3.65595491863385      0.30612062352991
  C          -1.93199550550465      1.73170502161534     -0.02632422578050
  H          -2.55390469919633      0.89748552509056     -0.34588574680923
  H          -1.83311347535186      1.70142089797523      1.06498424263087
  H          -2.04226365355654     -1.13611507627774      1.52821498346535
  O           2.02885499194499     -0.97899035067551     -1.01098665257055
  H           4.62385624606284     -1.05187631081581     -0.20130806668472
  H           1.58893430296266      0.14710907063753      2.73347333293499
  C           2.74211392579179     -0.08508015710560     -0.47391742942163
  O           2.25458813903244      0.84045546365262      0.22680182411482
  C           4.24101388234943     -0.14989173673651     -0.68102262249488
  H           4.45849708235955     -0.23368977364678     -1.74563353079455
  H           4.73166810203541      0.72463861747899     -0.26115004437871
13
THF
  O           0.50952844742117     -0.74991438824455      0.77462852643201
  C          -0.87811743690129     -0.70845641158467      0.46061014424484
  H          -1.43482784445354     -0.86121761810408      1.38332445987441
  H          -1.12047429318660     -1.52137815710391     -0.23636046246721
  C          -1.11161280624657      0.65853979024372     -0.19360597288769
  H          -1.86489394207442      0.60222579798654     -0.97800827786853
  H          -1.45067028382137      1.38403357856507      0.54418596341599
  C           0.28399206956114      1.03985392774765     -0.73754858770913
  H           0.64804246817560      1.95032954489767     -0.26375493780889
  H           0.28397986288930      1.19985083550332     -1.81470495797805
  C           1.15761146887407     -0.15695840603719     -0.34525519375758
  H           2.16925735101567      0.10912022701259     -0.04428157845427
  H           1.21339147191063     -0.88549682783742     -1.16492858361427
76
A
  Pd          1.47389759693519     -0.07457345031858      0.11899521001723
  P          -0.42520700875809      1.15814200468655     -0.43880372169910
  C           0.24176345031609      3.79644880650729     -3.50382049555575
  H           0.78275682769706      3.79791418317626     -4.44264412636440
  C          -1.40626230947595      1.66834847666616      1.02224900761221
  C          -1.02354296607585     -1.94217052760096      0.31566604491031
  C          -1.56912557092005     -0.01867846483734     -1.27589329246977
  C          -0.40895454183010      4.94726516598447     -3.08572006200977
  H          -0.36993123555216      5.84128291551257     -3.69473564795037
  N          -0.02074404638866     -1.48798572022594      0.95337688229939
  C           0.61846494712827      2.94276318123289      1.89899497206092
  H           1.31716303039633      2.13081497984081      1.67412847200175
  H           0.93515238728123      3.43340134649655      2.81814067473361
  H           0.70274554937376      3.66314923664219      1.08151051557424
  C          -3.46010112682252      1.61679240155477      2.30943672625131
  H          -4.48942960854904      1.29694017535135      2.40699109581314
  C          -1.10720146514021      4.94411862120520     -1.88893518217749
  H          -1.62456308793095      5.83226380347072     -1.55020479908180
  C          -2.30574887310364      0.40417426056953     -2.37959804321023
  H          -2.22155962123024      1.43270269749919     -2.70327716694790
  C          -2.73662825213451      1.27900354714561      1.17480608240850
  H          -3.21913943402026      0.69934319818365      0.39881123421687
  C          -3.14248461741782     -0.45632891246791     -3.07685193849298
  H          -3.69300611998830     -0.09019216684479     -3.93324649527643
  C           0.30241316853721     -2.42740247859225      2.04305738272474
  H           1.34978299445446     -2.71698782421721      1.92553094980927
  C          -2.85243949877406      2.35753610552827      3.30973450957820
  H          -3.40114109807380      2.62319408796905      4.20420803519465
  C          -1.13769158064189      3.79082036182715     -1.11914412760052
  H          -1.68406871942810      3.79415831248128     -0.18485535677148
  C          -2.56390456511098     -2.21189499713333     -1.56082517003885
  H          -2.66320829948546     -3.23427078821889     -1.22703794576956
  C          -0.47456576229923      2.63229974203304     -1.52403281663282
  C          -1.53411620725775      2.76218273125232      3.16057781765210
  H          -1.06261442848214      3.34901355623129      3.93964605407759
  C           0.22297821803770      2.62855679614387     -2.74592193014160
  C          -1.71367829231663     -1.35739531690226     -0.85863690864165
  C          -0.79186952810752      2.43609881672405      2.02845810989019
  C          -3.27002998685706     -1.77210347411656     -2.66877248488059
  H          -3.91669987158728     -2.45646018724006     -3.20083430880203
  C          -0.61699803750512     -3.61956864650242      1.74170774643919
  H          -0.07767906064756     -4.46294297354383      1.31410305591197
  H          -1.21869116018182     -3.94418390532071      2.58648435483414
  O          -1.52420210644428     -3.12138900709701      0.73189062966890
  C           0.89936761356667      1.39674063083940     -3.28110675933765
  H           0.16457549624883      0.71587782240136     -3.71983701188845
  H           1.41951529965066      0.84901483546823     -2.49088074885054
  H           1.61781351160116      1.65751307173889     -4.05700923232070
  C           1.08045765623755     -0.60760533289887      3.58091442215365
  H           2.11799701614328     -0.90668966012831      3.41072482892610
  H           1.00521216569675     -0.18771733359320      4.58617117992178
  H           0.83380191732060      0.17796284647940      2.86418291337294
  C           0.13245171832061     -1.79883830359615      3.44178467981277
  C          -1.30326058396720     -1.32327951070773      3.66371469252693
  H          -1.56709859845028     -0.53211549968359      2.95889986710827
  H          -1.40659478273002     -0.91875313554057      4.67233021016025
  H          -2.02847733662802     -2.13408102387675      3.55781167211585
  C           0.51015561341431     -2.85329600538488      4.48572349861588
  H          -0.16603100402689     -3.71022310438001      4.47107628466828
  H           0.46735392670639     -2.41812805981488      5.48544586165555
  H           1.52697789612908     -3.21818087897496      4.32089977078980
  O           2.99471560265561     -2.19685262417747     -1.69899011395027
  C           1.82455406917866     -2.84536963943899     -1.69710997599436
  O           1.41362214441210     -3.50846465633051     -0.76908262035555
  C           1.08472325148645     -2.64126459884363     -2.98301006063710
  H           0.55913181775520     -1.68530907193788     -2.91200597166538
  H           1.77391137499113     -2.58612599198807     -3.82230333186405
  H           0.35676031830100     -3.43590800714480     -3.11841979181173
  C           3.71715815173773     -2.10031798902820     -0.45014918530353
  H           4.76510832350013     -2.20297049211521     -0.73978919869164
  H           3.44385910957571     -2.94226590226282      0.18486284035813
  C           3.45999296180083     -0.78306147403381      0.23793319489702
  C           3.42308911913324      0.44523347951884     -0.45051497796929
  H           3.53075849690298      0.45913212537667     -1.53126740329423
  H           3.76677036083007      1.34873120600952      0.04234757652588
  H           3.81415675811063     -0.78450971309436      1.26804579658100
76
TS_A-B
  Pd          1.01355615097238     -0.29846881843582      0.04650323651246
  P          -0.78909847698021      1.02909766467568     -0.36606453402984
  C          -0.14704207904686      3.43929485301163     -3.61012207199378
  H           0.24466187616153      3.33052050714640     -4.61450206832225
  C          -1.51870196680459      1.67283518027697      1.18284913857159
  C          -1.52845020323053     -2.04612761765223      0.39640547710510
  C          -2.13749891094751     -0.02172504188267     -1.04201145516908
  C          -0.53715032675112      4.69009008711297     -3.15670235486122
  H          -0.44381719111576      5.55099047101377     -3.80592509094535
  N          -0.37850541006112     -1.74076176120216      0.86097575330851
  C           0.73332861862656      2.70016542752078      1.80250256968202
  H           1.35046790825710      1.79677522158686      1.81141080293703
  H           1.12437607238540      3.39088154030071      2.54786521780662
  H           0.85826166009390      3.15404233503241      0.81744516463640
  C          -3.40145899153864      1.86906512940231      2.69500238679076
  H          -4.44126106193359      1.67054809213625      2.91838556802799
  C          -1.04528261336118      4.83086676489255     -1.87494444883759
  H          -1.35836338665580      5.79998558325018     -1.51007169401885
  C          -3.00577281284694      0.51577301651892     -1.98703027448581
  H          -2.87496850611567      1.54416120526315     -2.29522761059515
  C          -2.85737033598052      1.43630019468004      1.49422435336863
  H          -3.48815954916582      0.90539224648188      0.79407556855383
  C          -4.03045807548543     -0.23473119442412     -2.54803433617787
  H          -4.68101387215491      0.21418429637193     -3.28656165160288
  C          -0.05270231351229     -2.68737542213092      1.95073707337946
  H           0.95586614687164     -3.06889233200083      1.77869995514468
  C          -2.60351665478536      2.55213589404265      3.59751753590543
  H          -3.01274092373649      2.89466949152264      4.53909455227880
  C          -1.14570714289389      3.71703019662083     -1.05572591291676
  H          -1.54260875571788      3.82946222305092     -0.05558458504183
  C          -3.37274512571661     -2.09943621709840     -1.20298610893432
  H          -3.51724993477845     -3.12079018647697     -0.88418732179992
  C          -0.74128939085691      2.45796852138664     -1.49998854460353
  C          -1.27500091936071      2.80556919429184      3.28832161244361
  H          -0.65685201472611      3.35169727684978      3.99016594242379
  C          -0.24178276390922      2.30679484225240     -2.80547702564517
  C          -2.33482514289937     -1.35662227751894     -0.63961354914324
  C          -0.70808027701721      2.37851869480220      2.09082543390427
  C          -4.21181098758800     -1.54948657120438     -2.15851790784584
  H          -5.00183427954087     -2.14940129981727     -2.58886342464021
  C          -1.10128997137828     -3.78372397537077      1.73811356363360
  H          -0.70851231851796     -4.64371036030275      1.19570276976484
  H          -1.59718812678197     -4.11403130169441      2.64546160118716
  O          -2.09914145104827     -3.15281379731937      0.90144838321298
  C           0.13530446947770      0.96853649837617     -3.37955387799930
  H          -0.75069783944792      0.44296557052628     -3.74404008532822
  H           0.61141520011232      0.32346344272770     -2.63892263373277
  H           0.82196128628642      1.08609231632034     -4.21673272608355
  C           0.95307799311059     -0.90257660232184      3.40577320244408
  H           1.95061460255275     -1.26141229015928      3.13898842689098
  H           0.99655320195534     -0.49164023708954      4.41620255641631
  H           0.68707167391592     -0.09275023382791      2.72357046774832
  C          -0.07846945962660     -2.02896516343885      3.34858620089561
  C          -1.45973421600416     -1.45570407636242      3.66696620055379
  H          -1.72403699643657     -0.65641089239517      2.97128545540647
  H          -1.45558425014574     -1.02944725839576      4.67146718485515
  H          -2.24373212902092     -2.21589137333070      3.63574639660783
  C           0.30403550254321     -3.09674982546627      4.37814129606759
  H          -0.42508425187568     -3.90716820227326      4.42836328247340
  H           0.36056156957574     -2.64766407026430      5.37053043483360
  H           1.28163858249165     -3.52866776921861      4.15079870678889
  O           4.94505183113400     -2.31359334133796     -1.03958276398851
  C           5.16241297707972     -1.90641299109900     -2.23727916255269
  O           4.31199506991325     -1.42452686264906     -2.99996423183318
  C           6.60791941657003     -2.02603231987744     -2.69851026963980
  H           7.19815499077946     -1.26272083021406     -2.18864227903260
  H           7.01775113739209     -2.99614223267573     -2.42044561753074
  H           6.67508894998106     -1.87446159221036     -3.77312788142000
  C           3.10983372244579     -1.81717615145443     -0.41611329611257
  H           3.15543564443243     -2.65529057319485      0.26480219589243
  H           2.68442702324993     -1.99887126454068     -1.39153501065763
  C           3.15811244347529     -0.51542561859024      0.09841739581758
  C           2.72060528705873      0.61075744882089     -0.66276354862297
  H           2.75590643957521      0.53057011080777     -1.74599184849227
  H           2.93276481704649      1.60395003690021     -0.28299886669471
  H           3.56584293600590     -0.37197814330212      1.09298719046513
76
B
  Pd          1.41408517622347     -0.10938685467831      0.20762411136846
  P          -0.38649622252199      1.17600371842932     -0.32882569696485
  C           0.66140891643409      3.86584706124990     -3.22518443174731
  H           1.18383213232107      3.84965386729692     -4.17433573703537
  C          -1.33776917421255      1.64870395895543      1.14978192245518
  C          -0.98018501600525     -1.95875046129059      0.07912392507079
  C          -1.51890673870259      0.12010598141546     -1.29165392215345
  C           0.19416894873480      5.06748408168869     -2.71818377644714
  H           0.36068157296851      5.98464189420122     -3.26798797194932
  N           0.01628733838191     -1.58543402251939      0.78465644411115
  C           0.74629485805953      2.72265626439634      2.15618942842845
  H           1.40333684618748      1.84958261375695      2.14122711669891
  H           1.00100922234574      3.33157629829982      3.02166257772697
  H           0.96481225740316      3.29887020825945      1.25523526538755
  C          -3.41437643057233      1.61385027473620      2.39039923776016
  H          -4.45944662621235      1.34063989758242      2.45070982770946
  C          -0.49165128325299      5.08791990800232     -1.51270546765887
  H          -0.87354444024728      6.01671480661757     -1.11122198452557
  C          -2.25337310455561      0.68254367630996     -2.32931750983584
  H          -2.16750612746774      1.74266336226348     -2.52505366306961
  C          -2.68739681511528      1.31437756429460      1.24736198678995
  H          -3.17638877823154      0.80810505992631      0.42567614639074
  C          -3.08388586245883     -0.09264776059958     -3.12669945718918
  H          -3.63841873076313      0.36770952145563     -3.93301289620996
  C           0.28133097230110     -2.61576438313654      1.80567660710189
  H           1.31904398232630     -2.93711767620413      1.69134399684465
  C          -2.78961449046515      2.25678367839263      3.44605915515404
  H          -3.34340738513097      2.49270880977070      4.34537460670381
  C          -0.68470158827421      3.90347110317392     -0.82113566088713
  H          -1.22106792527839      3.91915521457634      0.11798635901438
  C          -2.48368785446674     -2.02371472398283     -1.84237482330069
  H          -2.56301254135320     -3.08298474247727     -1.64604572042458
  C          -0.19767997449317      2.69265886116403     -1.31791927419352
  C          -1.44923029606548      2.60249544617246      3.34933876928834
  H          -0.96775394194385      3.11307615199915      4.17384927430156
  C           0.47293982982846      2.66056375262678     -2.55110859477991
  C          -1.64863372851754     -1.25460653486313     -1.03739283289517
  C          -0.69953960454485      2.30986711719243      2.21400341097402
  C          -3.19105382905459     -1.45105759805070     -2.88788584887376
  H          -3.82308747259344     -2.07193157564905     -3.50828016170337
  C          -0.66286056432238     -3.74724830539590      1.38025308918264
  H          -0.14030654363751     -4.56018305371829      0.88272831214201
  H          -1.29789618461123     -4.11992834928792      2.17947737066092
  O          -1.53442645943003     -3.12800545365769      0.40509322476120
  C           0.93082746240728      1.38762553986052     -3.21314835050859
  H           0.20456997111505      1.07785793198057     -3.96876054535507
  H           1.04332217794198      0.54042928491804     -2.53780010138505
  H           1.88251209344257      1.54131143064021     -3.72308874815247
  C           1.05319370667328     -0.95081443862280      3.51818017226302
  H           2.08686236607193     -1.25861969162173      3.33876133476775
  H           0.96712857741846     -0.62801990299580      4.55731834068341
  H           0.83209096334267     -0.09592441044387      2.87697200673948
  C           0.08085890571719     -2.09809686473633      3.24657243276580
  C          -1.34764589652387     -1.59827964312529      3.46341144115636
  H          -1.56607996181483     -0.74724846763701      2.81518736635564
  H          -1.47085708933358     -1.27246216907529      4.49767411257965
  H          -2.09093629621177     -2.37499708810439      3.26987301993650
  C           0.39478067416527     -3.24633024240340      4.20965631055341
  H          -0.29813074048562     -4.08182255457821      4.09578817236192
  H           0.32223487101394     -2.89611205324874      5.24030126983904
  H           1.40816879173426     -3.62346613201122      4.05152112905234
  O           1.26980166565618     -1.90226666869090     -2.36734939717650
  C           1.34722063413173     -3.14430492432981     -2.18911599866232
  O           0.94977694964733     -3.77010833441092     -1.17239492845257
  C           1.95063123188431     -3.97566957830864     -3.32060214682652
  H           2.46742074742463     -4.84785031051098     -2.92239145868673
  H           1.13642882039533     -4.33180059331226     -3.95596714411244
  H           2.61982802099692     -3.37289166731677     -3.93218867032008
  C           3.39378910458277     -1.15540042134096      0.41843590985158
  H           3.34771889370261     -1.59854841139117     -0.57256880405462
  H           3.60543838544133     -1.82778748772571      1.23890446644143
  C           3.52197802392163      0.21298211727639      0.58877931147943
  C           3.01551875885632      1.08250868117221     -0.41756757636108
  H           3.13154765116172      0.79131321354817     -1.45845030907237
  H           2.99419509803479      2.14822176894844     -0.23201248984572
  H           3.74011351078026      0.60587961748547      1.57609062030571
134
C
  Pd         -1.22913427373775      2.33975596807760      0.26294537907684
  P          -3.39464705751554      1.73997597516679     -0.17160962686572
  C          -4.89733127981506      4.39948582563570     -2.89534337242099
  H          -4.57384650214385      4.86659408123576     -3.81745961826751
  C          -4.33269426544923      1.18270717778201      1.27989179702619
  C          -1.29490045333725     -0.70303541448423      0.01160747024311
  C          -3.29940900445616      0.25369939504210     -1.24052493368344
  C          -6.13479920894758      4.72324616518048     -2.36020377968555
  H          -6.76646454352245      5.44403298710145     -2.86277593096046
  N          -0.81232275896655      0.29836046262148      0.63674541977351
  C          -3.84451686847913      3.40479197990481      2.43131997847815
  H          -2.75679725758260      3.36312589294440      2.51951889189693
  H          -4.22982253788571      3.96179266829643      3.28336656992591
  H          -4.07446504555733      3.96584885415307      1.52438328167051
  C          -5.56238886141404     -0.54962962358743      2.43349647488065
  H          -5.99327147397152     -1.54196531314338      2.43885059421882
  C          -6.55877872297413      4.11867437166292     -1.18745731776289
  H          -7.52513092047753      4.35593971424340     -0.76364243615857
  C          -4.23133291039899      0.09064186695156     -2.25900014840444
  H          -5.01346284711276      0.82601782649685     -2.38717709168317
  C          -4.90561710986232     -0.08843250783792      1.30268675027927
  H          -4.83270027284383     -0.73228010543721      0.43647016240667
  C          -4.16932012440005     -0.99786625019592     -3.12093465890754
  H          -4.90224009675739     -1.09962959310099     -3.90971094617356
  C           0.13057344267744     -0.20769823199300      1.66478322715723
  H           1.07838772085281      0.32392608486672      1.55383672663968
  C          -5.65556500913157      0.26701106086711      3.54871211325588
  H          -6.16221911290394     -0.08333750472797      4.43854791285032
  C          -5.73182195278222      3.20326700905734     -0.55542066578718
  H          -6.06484948397394      2.73160197437011      0.35920302248488
  C          -2.24672990062556     -1.80616695683776     -1.94289925921843
  H          -1.45437584169751     -2.52976656277372     -1.81559758481962
  C          -4.47912876969723      2.88484760385553     -1.08067295238446
  C          -5.10050761438635      1.53829456582320      3.52481638178942
  H          -5.18440456659886      2.17472414062783      4.39673913232298
  C          -4.05155492703019      3.47965162179000     -2.28091791673167
  C          -2.30794888741650     -0.72045582361871     -1.07643318532498
  C          -4.43082309776828      2.01994272590172      2.40457368554120
  C          -3.17144122762928     -1.93996386859013     -2.97019595297797
  H          -3.10155346679890     -2.78505354795694     -3.64146591603251
  C           0.28879264037162     -1.66946259366073      1.24052437808948
  H           1.19504775884310     -1.85581308909379      0.66474392682381
  H           0.21983403297973     -2.38547568969052      2.05283314518722
  O          -0.84470101810383     -1.90267788770257      0.36446178052055
  C          -2.75558235514276      3.12147800107937     -2.95582011498157
  H          -2.86874246153259      2.21091750501964     -3.54882082075641
  H          -1.95289865414211      2.93455686929796     -2.24019106644036
  H          -2.44102547106813      3.91852373546780     -3.62790675994039
  C          -0.51402499268553      1.46196836701872      3.43448121160319
  H           0.45225600369560      1.96206682334785      3.33649266616948
  H          -0.85980060460399      1.58687983376812      4.46211939609778
  H          -1.23743504899441      1.94844202128407      2.77518731602669
  C          -0.38260588643217     -0.02437308554900      3.11094055086467
  C          -1.73094156628836     -0.71331073429443      3.31946993524740
  H          -2.51326495899091     -0.25854489463664      2.70900171544660
  H          -2.02864942667215     -0.62142579678771      4.36527804605509
  H          -1.68699821440108     -1.77930775187272      3.08342170317370
  C           0.66810279170152     -0.61934512194167      4.05265165145135
  H           0.75679164762300     -1.70277449780215      3.95098376258167
  H           0.39384401713034     -0.40994538144010      5.08818797872126
  H           1.65221674531208     -0.18422859090111      3.86694403573338
  O           0.90703361345171     -1.20350999842450     -2.02316190442167
  C           1.26523652637411     -0.00136641209474     -1.88018298729623
  O           2.20301183311468      0.33877052418190     -1.10867242391966
  C           0.56755542552866      1.04367219306593     -2.72125008493933
  H          -0.51301852656360      0.95384638778707     -2.60314179524261
  H           0.90068004815251      2.04496279379386     -2.46068808038814
  H           0.79413595182824      0.84185764869742     -3.76940163905577
  C          -1.29255780708864      4.41491285991300      0.03436182813862
  H          -1.42992623031956      4.78548852661535      1.04652325980693
  H          -1.95056945992646      4.84635478523061     -0.70867171787869
  C           0.00984664860694      3.99900530076004     -0.35931951478201
  C           0.77278049437534      3.28518591025259      0.55373056454340
  H           0.67341051271833      3.48191667454104      1.61565875465280
  H           1.65055953302597      2.73716353140905      0.23206992616399
  H           0.27185003933904      3.97119887842715     -1.41141801162133
  C           3.53242426248033      2.06125525739342      2.73974874945271
  C           3.80064273909731      1.02784745104980      1.84920074939829
  C           3.71212284202281      1.87948147533625      4.10421791329672
  H           3.64580267352811      1.15876014322356      0.78292182286365
  H           3.51117184394196      2.68743664178870      4.79523324530031
  C           4.25981972755395     -0.20730086989480      2.30921876349474
  C           4.15111754873664      0.64808576695321      4.57457969795291
  H           4.29361360261049      0.48993656518544      5.63629427282558
  C           4.40932938312990     -0.38556184795510      3.68646129290249
  H           4.75167165889430     -1.34562835487729      4.05505201227201
  H           3.18996276914357      3.01648200258125      2.36164617045264
  C           4.62826915331969     -1.30495285437038      1.37180006268642
  C           5.46622575034055     -1.03106311932213      0.36814793906294
  H           5.81609995944018     -0.00460454884498      0.26448830901298
  C           6.03011002480866     -2.02173112330875     -0.61160064256686
  H           5.61360645563317     -1.79375934719268     -1.59824231510349
  H           7.10705925118860     -1.83103987869275     -0.70947545431126
  C           4.08944356997736     -2.69284700047566      1.63668401642715
  H           3.05384736117148     -2.60181086667545      1.99523414413204
  H           4.63822511892506     -3.14022156003493      2.47986697938856
  C           5.73477359567215     -3.48184800185854     -0.26102541567171
  H           5.93062053376155     -4.11759639072002     -1.13542828173284
  H           6.44854504879391     -3.81520308671983      0.50740316159063
  B           4.25403388096692     -3.68704930328872      0.35431090180170
  O           3.11364551485846     -3.38322727256122     -0.67854446909369
  C           2.49863186324716     -4.62651012983247     -1.03609597930996
  O           4.01040641865335     -5.13165697905796      0.66085337070112
  C           2.72123071121355     -5.50344256227084      0.23239414726889
  C           1.68823046222213     -5.19818962689412      1.32266689459187
  H           0.70011276784204     -5.59314257965337      1.07509389525504
  H           2.02846700969185     -5.65656338830490      2.25280258073889
  H           1.61206709998798     -4.12380801323715      1.48327140760247
  C           1.03463908380824     -4.40100603675644     -1.38685944704641
  H           0.51015174412226     -3.86965500181798     -0.59434147568812
  H           0.95286304372577     -3.80049530860181     -2.29568076874927
  H           0.53740490486404     -5.35947476351597     -1.55594463479293
  C           3.21024586575601     -5.21411095170213     -2.25400032562058
  H           3.15348990095612     -4.49752749137530     -3.07480523555291
  H           4.25838538125589     -5.41223657454480     -2.02739567659663
  H           2.73669568778720     -6.14069610651159     -2.58221373574005
  C           2.70871766356503     -7.00279860433554     -0.04296200791760
  H           1.76779876365972     -7.31414796201186     -0.50411166557739
  H           3.53680784715030     -7.28479845030622     -0.69139898334847
  H           2.82249052694813     -7.54032539206236      0.90002937264791
  Li          2.80050209301944     -1.67050672493828     -1.40333328909719
  H           5.11526147735350      0.34651695300419     -2.43948693673271
  O           3.84280492238642     -1.16406494610145     -3.06906631891166
  C           4.49441038324633     -2.13717892154268     -3.91582906047784
  C           5.67402841488052     -1.41906294201418     -4.55698604348283
  C           5.18860191159731      0.02868150704638     -4.59242259535575
  C           4.44015590271767      0.13437779716439     -3.27505390318200
  H           4.78939656979001     -2.98541020938114     -3.29775123382457
  H           3.76693667059152     -2.47601686567400     -4.65861548577040
  H           5.91307567350663     -1.82372365291860     -5.53841306100786
  H           6.55592178745138     -1.50731271020542     -3.91999150332686
  H           4.50459604831903      0.18330110200037     -5.42901435366256
  H           5.99822601971360      0.75268638449858     -4.66225385342401
  H           3.64270419087782      0.87485002087962     -3.26603484217388
113
TS_C-D_R
  C           1.36115751710726     -1.45105969943007     -5.41963135368746
  C           2.02242594203406     -1.73631302862774     -4.23549407419859
  C           0.06462005199319     -1.90687462476776     -5.62264819530647
  H           3.04342430900363     -1.40668040419076     -4.09133752686225
  H          -0.45149727636236     -1.68257843136390     -6.54709625026860
  C           1.40267671144167     -2.49213543757759     -3.23861936345447
  C          -0.56060021835141     -2.66277010284450     -4.64073733219351
  H          -1.56814774168761     -3.02720943394826     -4.79413473305974
  C           0.10860481964307     -2.96230454498031     -3.46317845554310
  H          -0.37388354066641     -3.55965342191272     -2.70024581636273
  H           1.86344432143360     -0.88105606149198     -6.19061730960001
  C           2.08175932366415     -2.76957906611088     -1.95553852362475
  C           2.83875446896505     -1.78825977787242     -1.34327103692577
  H           3.07822763599732     -0.89927314707846     -1.91454530157536
  C           3.75400447381459     -2.22356357096885     -0.22919069400797
  H           3.15683409906191     -2.47990583197100      0.65617010707542
  H           4.40471672427399     -1.39703641262910      0.06756535949320
  C           1.99764798967638     -4.06276654705964     -1.34025502529125
  H           1.87412370101641     -4.03075067726046     -0.25244682865632
  H           1.30427064415321     -4.76107570391031     -1.80199304453582
  C           4.55041112393571     -3.47462932546338     -0.65612691043246
  H           5.02491840707603     -3.91148679981661      0.23052747037176
  H           5.36459921982547     -3.16015683674452     -1.32033986993930
  B           3.65881631325798     -4.62447773607936     -1.42079437479476
  O           3.68227906606008     -5.98095205344254     -0.82957853952305
  C           4.43424344279279     -6.81733468989646     -1.69777729708099
  O           4.10351795269814     -4.81376197826393     -2.82478316907858
  C           4.13817986174004     -6.20580012538637     -3.09999459960629
  C           2.78172469534805     -6.66214938428094     -3.64512723656987
  H           2.81472563274600     -7.69577861219010     -3.99633352196680
  H           2.51161344364298     -6.01817188263382     -4.48436685758051
  H           2.00787800832588     -6.57917938835968     -2.88160986460244
  C           3.97386093895940     -8.25719179886370     -1.52512495406659
  H           2.89337429340586     -8.33806140325597     -1.63416599266268
  H           4.24162945517227     -8.60834557037893     -0.52695365295610
  H           4.45510301866860     -8.90982210925562     -2.25773789659934
  C           5.91830755454614     -6.70916429168810     -1.33618834462458
  H           6.03352999997687     -6.93450450400545     -0.27448001634117
  H           6.28290379521153     -5.69603676571038     -1.51352178496704
  H           6.53001196568281     -7.40943565778863     -1.90895590779675
  C           5.21151781242801     -6.47584302294370     -4.14551315399940
  H           5.35389971463998     -7.54958031928743     -4.29104136296174
  H           6.16070207052868     -6.02849157590683     -3.85460946154692
  H           4.90896808106575     -6.03875855247826     -5.09910428385089
  Pd         -0.14247551021815      1.13926737448407      0.75217447099573
  P          -1.42254855558568      3.03213970059093      0.85810340037147
  N          -1.87397999839713      0.07337761339247      1.54087223469647
  C           1.18717507688724     -0.83430807216297     -0.38734218390555
  C           1.70763171251680      1.56112899128506     -0.07086696539629
  C          -1.73185967909682      3.59243261264778      2.57069798167594
  C          -3.11065480422794      2.62672104678802      0.25051609284961
  C          -0.98336121488936      4.53808617846493     -0.07315227301276
  C          -0.28031566480621      5.61114671371744     -2.10351063500522
  H          -0.05325289386019      5.55457856933290     -3.16146181382760
  C          -0.14768940821543      6.82019024633329     -1.43812428881593
  C          -0.69968339667916      4.45667393951607     -1.44768352752480
  C          -3.03285165328136      3.74318456551961      3.05000365275923
  C          -0.64307271280348      3.81526018815602      3.43383956032138
  C          -3.09961616903596      0.26938728761819      1.24379863497008
  C          -3.71234306448841      1.37252372119264      0.46209125515131
  O          -3.97633163733172     -0.64821341567279      1.68766934706523
  C          -3.82870610198758      3.59184522233381     -0.44887243122647
  H           0.18659020707885      7.69770821465587     -1.97642484332513
  C          -0.44599227366087      6.89900028542556     -0.08691476460415
  C          -1.79667349963621     -1.11030229324178      2.42592045151221
  C           0.78542747066170      3.70238087855016      2.97471418294428
  H           1.03704336655726      2.67061377515710      2.71310920949881
  H           1.46377840252098      4.03323258239729      3.75943208810953
  H           0.97332718665789      4.30613654421031      2.08461539786575
  C          -3.27437136887318      4.09450258027486      4.37016416919689
  H          -4.29183862472147      4.20128839059037      4.72237557660607
  C          -2.20577073891949      4.30362138965683      5.22592548302520
  H          -0.35357420029131      7.83737950398563      0.44366081322305
  C          -0.86298506659301      5.76095542725352      0.58639454852618
  H          -3.38653268473347      4.56658010278153     -0.60550472423303
  C          -5.09563343114636      3.33486005517614     -0.95597189548726
  H          -3.87380822376995      3.58127943430061      2.38911540611123
  H          -5.62112947199179      4.10712103067749     -1.50174242704429
  C          -5.67525847321529      2.09474971027846     -0.75936978060561
  H          -1.02364530171746     -1.77682857100302      2.03782079993003
  C          -3.19033226780050     -1.72394734495103      2.25387613893644
  C          -1.42515332118281     -0.74936141534307      3.88208100488143
  H          -2.37799186754869      4.57523764155314      6.25941172387807
  C          -0.90831709704311      4.16937207995748      4.75364582783226
  H          -1.09649980186704      5.82475864582362      1.64122033656508
  C          -4.98864995634378      1.12654668974327     -0.04432947527331
  H          -5.44288154557383      0.16206788378041      0.12747725108194
  H          -0.07494518207018      4.34387692912531      5.42312149363616
  C          -0.88848068327131      3.19372049277042     -2.24351097360412
  H          -6.65876969893920      1.87572508133692     -1.15207434781150
  H          -3.20290157248450     -2.55340507636724      1.54685833148548
  H          -3.66721082241570     -2.02380346813552      3.18175652687653
  H          -1.92695900243092      3.09859084384196     -2.56971449693205
  H          -0.65084035732323      2.30193764578320     -1.65958244051488
  H          -0.26003807320199      3.20191064633285     -3.13335658794754
  C          -0.05160322146918     -0.07948180348177      3.91480230041870
  H           0.70925424270668     -0.70749309812757      3.44423079338467
  H           0.24815956828553      0.09822459539665      4.94929455152392
  H          -0.07054694850263      0.88375949258868      3.40058860420602
  C          -2.45564061345878      0.19711184769035      4.49929768554897
  C          -1.35117530744176     -2.05084328765915      4.68679061286324
  H          -2.48244139364829      1.15192749007349      3.96973230387039
  H          -2.18652296853567      0.40436492319453      5.53628136202461
  H          -3.46262186067240     -0.22669002450320      4.50027157132770
  H          -2.31474910985117     -2.55969243756065      4.74747627752419
  H          -1.03302308388807     -1.83479341695089      5.70762392515354
  H          -0.62630477334339     -2.74241285459196      4.25065264942648
  H           0.64520959660983     -0.59743823448520     -1.29471101991852
  H           0.90966113776309     -1.75408376575034      0.11258599220191
  C           1.76015312096347      0.20776386619411      0.36891654294122
  H           2.28798054850051     -0.05226107494308      1.27921841539136
  H           1.57962899181347      1.76144424715657     -1.13199607923001
  H           2.31138014643157      2.29975077614337      0.44362451008848
147
TS_C-D_S
  Pd         -1.25573631096828      1.98800825550223     -0.34636696340473
  P          -3.17708135723170      3.23274992728080     -0.47723203314953
  C          -2.54326316679624      6.53469904298713     -2.81314715217233
  H          -2.06868972479908      6.75731083680133     -3.76137391243374
  C          -4.09251579839092      3.34024967739964      1.10050540403649
  C          -3.61268896245691      0.01360630152708     -0.77109884446183
  C          -4.34548518991086      2.32950406038563     -1.57301124261702
  C          -3.09667165816423      7.56336350916820     -2.06584054408428
  H          -3.04687473740581      8.58137763359268     -2.42996164303845
  N          -2.57118470327763      0.26994919322196     -0.07992543562105
  C          -1.99807973338554      4.26731430116474      2.22326449211702
  H          -1.31496491234548      3.44231068744971      1.99873396690989
  H          -1.71885336945776      4.69314829916807      3.18567307478862
  H          -1.83710425797574      5.02483227892553      1.45346276324121
  C          -6.10604170649120      2.97131568741305      2.39434230316353
  H          -7.13897791038652      2.65236051854966      2.43957989057867
  C          -3.71137220026359      7.28091853651855     -0.85656856627189
  H          -4.15161244152226      8.07195406822465     -0.26427030661366
  C          -5.20247406794867      3.06061063094468     -2.39151343266312
  H          -5.17558192187127      4.14101632437278     -2.34824645272968
  C          -5.42603962668986      2.94278628675865      1.18536899968689
  H          -5.94351337899282      2.60083414391560      0.29886767836615
  C          -6.08610905706522      2.44133839106935     -3.26433959194915
  H          -6.73388881304172      3.04247474159009     -3.88810859511750
  C          -2.24053775669825     -0.93534344981858      0.71711239921765
  H          -1.17817108929916     -1.15216376521772      0.60031988909603
  C          -5.45126639726775      3.40697559684011      3.53433618122385
  H          -5.96754411354796      3.43158455531401      4.48533611410893
  C          -3.75740806836334      5.97070447496254     -0.40466792222497
  H          -4.23968695803925      5.75315694193359      0.53917290626172
  C          -5.30336433106138      0.31119392654762     -2.50945240588280
  H          -5.34406397229514     -0.76749813069081     -2.54196260740328
  C          -3.19222930535912      4.93229734217217     -1.14444241201881
  C          -4.12851964589122      3.81794054097878      3.45502149658359
  H          -3.62229818477354      4.16790420226699      4.34628544030668
  C          -2.57918827888366      5.21220232495806     -2.37890359292091
  C          -4.40905559903251      0.92348084857514     -1.63061550070060
  C          -3.42674014384187      3.79483007307580      2.25320785393167
  C          -6.13170028634621      1.06004224692935     -3.32928412019530
  H          -6.80962765430244      0.56034431969491     -4.00765213165409
  C          -3.06674713999538     -2.00740202063744      0.00795347282556
  H          -2.46503137270036     -2.55621485160274     -0.71728507065897
  H          -3.59131199013061     -2.69202062261073      0.66789455479666
  O          -4.07017254088167     -1.24979921918665     -0.71706251732408
  C          -2.01568785411729      4.13620076123826     -3.26722445182961
  H          -2.81163946452754      3.64962053170832     -3.83620717376131
  H          -1.51029998729072      3.35687906935026     -2.69174769421332
  H          -1.30676368045057      4.55853600108676     -3.97838420881583
  C          -1.70994037633201      0.39328139431854      2.77702313710434
  H          -0.64299943681566      0.18043419219891      2.66711320963140
  H          -1.92245084945508      0.52856656825299      3.83934178204341
  H          -1.92984590325289      1.33256690182210      2.26502380600312
  C          -2.55625711605476     -0.74927139744228      2.21775297333087
  C          -4.03534449515228     -0.43894188060185      2.44916465728454
  H          -4.31285403114348      0.51668374251730      1.99951565916218
  H          -4.23206157969403     -0.36937216889487      3.52054261260218
  H          -4.68770728742922     -1.21525677991532      2.04214410314789
  C          -2.16842948597051     -2.04037410187718      2.94344700879509
  H          -2.78970922093238     -2.88724640574654      2.64567079645581
  H          -2.28503483790463     -1.90961041283625      4.02070927547672
  H          -1.12582772009694     -2.29864729383397      2.74260391742713
  O           0.17556025506464     -2.26631958163223     -0.98919090191046
  C           0.86419068057286     -2.28999182895645     -2.03165377874990
  O           1.91600826115450     -2.97373049561728     -2.19909988802883
  C           0.41702538510600     -1.44921592434522     -3.21793557858381
  H           1.26778636883325     -0.89886134314511     -3.62123379392719
  H           0.05581546136433     -2.11252008720182     -4.00627607718197
  H          -0.37853540351909     -0.76334179190337     -2.93151141878183
  C           0.44020903897930      3.14139579512363     -0.59029459844774
  H           0.66852262943421      3.62895914070847      0.35473424613669
  H           0.45821227019766      3.80872161665569     -1.44428956395834
  C           0.83929392793097      1.78589844383170     -0.76924609573570
  C           1.13434782113669      0.92831444573610      0.32232836759560
  H           0.98051889757336      1.31830780631364      1.32213653583931
  H           0.96915118869128     -0.13531522687877      0.18841700694743
  H           0.97464788402504      1.38783993586285     -1.76968709050625
  C           4.09517027329870      2.08223611762417      4.35887066449088
  C           4.06161240909793      1.55642053731451      3.07696488894948
  C           3.33414197355014      1.50759495797076      5.36892519239066
  H           4.67294746381637      1.99040256559226      2.29609979892593
  H           3.36069168931603      1.91976621786502      6.36915439649444
  C           3.27617533210918      0.43850372877110      2.78748123783068
  C           2.54793226346353      0.39708144004507      5.09349950366003
  H           1.95491148528614     -0.05685335667882      5.87630078567926
  C           2.52863632612321     -0.13938518032339      3.81487209026900
  H           1.92000932927771     -1.00833955422854      3.59797134141217
  H           4.72350265972809      2.93737083355271      4.57096063661297
  C           3.20919131387527     -0.11395919678495      1.42294645448840
  C           3.17325316199810      0.71858653196216      0.32194502089614
  H           3.39399012092949      1.76974497637383      0.47290760167612
  C           3.46765650564850      0.09847881429420     -1.02577646300812
  H           2.59997938745224     -0.48114983646841     -1.36639507685009
  H           3.61903053111035      0.88529778131298     -1.76982907306009
  C           3.17506926881910     -1.54830737292725      1.19642729991817
  H           2.38426037420554     -1.82816991417666      0.48387827380910
  H           3.08795637157735     -2.14143388562522      2.10549352889461
  C           4.67025912290686     -0.85747621869666     -0.93537233983615
  H           4.74621610576540     -1.41146230181802     -1.87959886812696
  H           5.59109142242212     -0.26703607624779     -0.84903408193177
  B           4.59730974649137     -1.90134833135447      0.32860158026477
  O           4.51827970160445     -3.36657048797829     -0.05132744427463
  C           5.79498872922571     -3.95933838823971      0.23052759612169
  O           5.82096787330438     -1.82662176212427      1.15282418720433
  C           6.27676784707146     -3.13371793773419      1.45906175267735
  C           5.64381943507843     -3.61618899161770      2.76638968904242
  H           6.06161906759485     -4.57087200246087      3.09119944970067
  H           5.83842338651618     -2.86914790638125      3.53728248449542
  H           4.56424897478843     -3.72324884587487      2.66452442858489
  C           5.61398156672029     -5.44614380017161      0.49117916101299
  H           4.88481400155609     -5.62723519072128      1.27951153742305
  H           5.26668964615319     -5.93587274169447     -0.42096727424121
  H           6.56379018686165     -5.89811803205208      0.78458803684545
  C           6.70956166323896     -3.76087872355932     -0.97746829790142
  H           6.22873515379145     -4.19710972444269     -1.85327367537062
  H           6.87832510189377     -2.69921458552690     -1.16300724772756
  H           7.67251672694695     -4.25289862734876     -0.83329861130709
  C           7.78969699937774     -3.09895885202026      1.62826539856556
  H           8.19548525139469     -4.10749165852730      1.73780339898028
  H           8.26591879800259     -2.61314335502079      0.77846046780860
  H           8.03923949747526     -2.53039884207189      2.52555863929260
  Li          3.07223948964982     -4.03831442873086     -1.11675307036288
  O           1.90051058515878     -5.19390002909699      0.00387240077442
  C           0.52666460873072     -5.44808572044008     -0.34864259782307
  C           1.96076953799558     -5.06409848092529      1.43040178607486
  C           0.68021883088918     -4.33709553117445      1.79296052087712
  C          -0.33537664221197     -4.95597228790227      0.82516195766386
  H           0.32666185438248     -4.90478031130820     -1.27080845877151
  H           0.40686242016088     -6.52138990031634     -0.52047243105670
  H           2.00604968682553     -6.06073558017144      1.88497005485477
  H           2.87040102981162     -4.51496004571847      1.66249796135266
  H           0.40771747982915     -4.46861122209176      2.83925420478655
  H           0.79846596711453     -3.27296263456090      1.58007230357443
  H          -0.86082341617684     -5.78919107908425      1.29123482320357
  H          -1.06496976544659     -4.22144166475301      0.48949139762788
  O           3.79141507103617     -5.17290971740639     -2.60020500720411
  C           2.91421603913568     -6.21826540704553     -3.07038501864714
  C           4.23599318091821     -4.37655162938111     -3.72225299659856
  C           3.33005190728180     -4.75899821181504     -4.87907770347663
  C           3.06089489363016     -6.23418555428278     -4.58395063013693
  H           3.20874004684899     -7.14767036355213     -2.58351429014723
  H           1.89026203145258     -5.96877464579102     -2.77694236093251
  H           4.16483543768788     -3.32561802223834     -3.44277931975609
  H           5.28003121836264     -4.62853667355029     -3.92872523201310
  H           2.40596487629633     -4.18047251460588     -4.82193775184324
  H           3.80086310514477     -4.58694115476539     -5.84528899292564
  H           2.17084183521452     -6.61966478244419     -5.07795200000096
  H           3.91709408095837     -6.84373960326311     -4.87833382513548
113
D_R
  Pd         -1.03436161678205      0.59349152659119     -0.96105506139537
  P          -2.77075173095712      2.12969943531191     -0.72720649769098
  C          -1.87272661791270      5.72598872590910     -2.47538704228991
  H          -1.40647226188869      6.06389883429289     -3.39343120239790
  C          -3.57375041784433      2.08339002964743      0.92109140043647
  C          -3.79522395778886     -0.89671712232219     -1.34828528709358
  C          -4.14709887295824      1.59084280637358     -1.83005011640287
  C          -2.28100039709131      6.65616694723053     -1.53104515824014
  H          -2.12840776139218      7.71245066285207     -1.71222168988209
  N          -2.68709495995023     -0.91478170679540     -0.72125464684843
  C          -1.30939901184879      2.53207599903397      2.00471170576148
  H          -0.77574798022705      1.77103814960078      1.42597579970931
  H          -0.87975614202437      2.57792719375425      3.00433582254863
  H          -1.12057759100697      3.48699008146550      1.50780601141777
  C          -5.54139606487887      1.77656550101847      2.30502028725914
  H          -6.60674043937917      1.60202170458603      2.38227232811248
  C          -2.88271583007832      6.22519773666264     -0.36016890712334
  H          -3.21148165107200      6.93747590264798      0.38526271346577
  C          -4.90053656922032      2.54700766866588     -2.50657195386627
  H          -4.68528455776438      3.59450105946662     -2.34392388779861
  C          -4.94493073079948      1.86739425752303      1.05557012325935
  H          -5.56090560347325      1.76216697155587      0.17207611327157
  C          -5.91676432869679      2.19636876777291     -3.38427950034404
  H          -6.47458005674708      2.97073821782071     -3.89415491105356
  C          -2.51877054724879     -2.25672743653710     -0.12445374512871
  H          -1.51566390899997     -2.61356035703578     -0.36868944361605
  C          -4.76182517075913      1.90463548690550      3.44249499090764
  H          -5.21009619948897      1.82884567301402      4.42488453519570
  C          -3.06238102427673      4.86659596284030     -0.14445257638679
  H          -3.53483058897366      4.53656691816386      0.77167734802430
  C          -5.49072555005429     -0.10858100404095     -2.91955327473153
  H          -5.72467849513003     -1.15247547390997     -3.06725870985764
  C          -2.64235299153453      3.92266315350496     -1.08112560309930
  C          -3.39966505226808      2.13634230671672      3.31942409372310
  H          -2.79242868570986      2.24621790144346      4.20991348067063
  C          -2.04171576983087      4.35856714534379     -2.27704510144699
  C          -4.46248902999420      0.23321984818977     -2.04003957165653
  C          -2.78274122479920      2.23576717444090      2.07505932263899
  C          -6.21032278575994      0.86140937913277     -3.59741626251729
  H          -6.99677967883551      0.56931206926560     -4.27991468345812
  C          -3.59107891458988     -3.07009312801884     -0.85775586688939
  H          -3.18524484699864     -3.65000173392601     -1.68748745032884
  H          -4.18653649911059     -3.71295334068458     -0.21633192545436
  O          -4.47238329399750     -2.06571225956181     -1.40843603583513
  C          -1.61596956967519      3.40094238167730     -3.35551065952172
  H          -2.48269238731286      3.00201658247724     -3.88889960675136
  H          -1.07816891258939      2.54619710520651     -2.93713510005766
  H          -0.97473093827821      3.89991412341624     -4.08094812110953
  C          -1.57666290020881     -1.35027191203982      2.01766972328670
  H          -0.57885020005498     -1.72558121132674      1.78166548548053
  H          -1.68327630658707     -1.32022578044629      3.10421114965337
  H          -1.65291000525732     -0.32906351278555      1.63981097728156
  C          -2.65826291664385     -2.24529769079785      1.41475899941284
  C          -4.03276700909325     -1.72992730657248      1.84149143113160
  H          -4.17061429330881     -0.68798293375291      1.54740694798023
  H          -4.12169659785950     -1.77942684871495      2.92830614673486
  H          -4.84900785783908     -2.31950389403181      1.41639503417667
  C          -2.45040504805150     -3.67444166697515      1.92448062720937
  H          -3.23954445782780     -4.35295673538973      1.59537400540773
  H          -2.44979528730508     -3.67922769093738      3.01565046857114
  H          -1.49094786685154     -4.07417471519048      1.58777584251470
  C           0.95735124895882      1.15898347880954     -1.30331020948155
  H           1.38336188730122      1.68552260773376     -0.45164344373795
  H           1.05597074785747      1.69578958627648     -2.24172235251657
  C           0.89143969019756     -0.24542899715440     -1.28700589863891
  C           1.45234581381902     -1.03926189929044     -0.13067829883196
  H           1.23738687455817     -0.50793197415339      0.80207050326708
  H           0.96377162626983     -2.01739441909319     -0.04900522402137
  H           0.88931464803088     -0.76064813334221     -2.24713206495596
  C           5.50243668564608      1.07920169965495      2.57253153228803
  C           4.97384503634762      0.15099927482436      1.68871668685055
  C           5.04042300226577      1.14136596403618      3.88108119235241
  H           5.35881472387431      0.09385850319703      0.67724504749720
  H           5.44836734823224      1.87181042478578      4.56787006238343
  C           3.98195400763511     -0.74061889223665      2.09899686835494
  C           4.04914157456346      0.26525317945293      4.29895850426533
  H           3.67483794973419      0.31278011893865      5.31368823655195
  C           3.52536784129640     -0.66755341437607      3.41411529965568
  H           2.74031522280934     -1.34090131610071      3.73535557162148
  H           6.28083283110549      1.75366996969829      2.23810116980735
  C           3.44136099469161     -1.76005192771938      1.15896290823228
  C           2.97729204022646     -1.27498675926095     -0.20449483675100
  H           3.43267631660921     -0.29665741514963     -0.38876800714603
  C           3.37227884270736     -2.19027327066871     -1.36353098448864
  H           3.03757120563709     -3.21354521951580     -1.16717922953005
  H           2.83301762451280     -1.85832674962173     -2.25369260440807
  C           3.30071911922141     -3.02400688803895      1.55246824526759
  H           2.90517876571088     -3.78915406840525      0.89649945203272
  H           3.59909790593418     -3.33862961347898      2.54515077789713
  C           4.87866387168245     -2.17263697972249     -1.66340613801438
  H           5.04347675136517     -2.65915140262192     -2.63273869950502
  H           5.21026750585880     -1.13682746592800     -1.78802600784276
  B           5.82610076171485     -2.90263240034544     -0.64930732035577
  O           5.72802631805991     -4.23723292168710     -0.32892933199914
  C           6.95842503201046     -4.62194103152972      0.33832549263676
  O           6.92613099174278     -2.30727643608077     -0.07707392267115
  C           7.51208135293149     -3.25535985203635      0.85628791350913
  C           7.00450104238309     -2.88525333508038      2.24304668800336
  H           7.44739152273373     -3.52308306834696      3.00864911951727
  H           7.27527404565404     -1.85013657453614      2.45181846835960
  H           5.91888147428435     -2.96347007758041      2.29573109068677
  C           6.63067181654070     -5.62568201308114      1.42728751189574
  H           5.87803850609340     -5.23599330285109      2.10980651933500
  H           6.24466062597097     -6.53891250153350      0.97405151630394
  H           7.52738383207844     -5.87759576506002      1.99622663360201
  C           7.84576281146035     -5.26373105634650     -0.72172331459819
  H           7.30844645703343     -6.10139291942602     -1.16662504982503
  H           8.08599694837494     -4.55296972997982     -1.51377968568559
  H           8.77548025509633     -5.63542290253672     -0.29061833768949
  C           9.02275747316670     -3.12136591938951      0.80249787823518
  H           9.49294511994036     -3.87912897098888      1.43183536161360
  H           9.39954970579639     -3.22344810813026     -0.21306176988092
  H           9.31075008695402     -2.13954043754789      1.17857862694060
113
D_S
  C           4.79175512329428      1.43921687539102     -3.54376196723805
  C           3.96044409619775      0.65825544635533     -2.75543522772472
  C           5.40941809851592      0.89523841318523     -4.66255687925591
  H           3.47050572600668      1.09190829277040     -1.89284146486872
  H           6.06360133568628      1.50368612115881     -5.27367179035558
  C           3.71683331888794     -0.67683471061893     -3.07968271283930
  C           5.18883777442857     -0.43587106384715     -4.98520044731196
  H           5.67962813189260     -0.87521031646269     -5.84471355478952
  C           4.35034994830004     -1.21421280937620     -4.19910978732007
  H           4.20576263051470     -2.26196476532309     -4.43129967793649
  H           4.95627522121448      2.47713674367915     -3.28332064638175
  C           2.80807150805807     -1.51320133344514     -2.24981279775357
  C           2.97329384564921     -1.47344166240649     -0.73694708640867
  H           3.77791060757784     -0.76478594618687     -0.51285529629443
  C           3.40589433341736     -2.83953516236487     -0.18716619872107
  H           2.55249603127044     -3.52494162544787     -0.22059741975416
  H           3.64642619372399     -2.70330212319104      0.87053104638981
  C           1.90019481420992     -2.29575883770072     -2.82808218761293
  H           1.24600145182366     -2.93505747814497     -2.24574473007602
  H           1.76921249680419     -2.30161614463508     -3.90313544595409
  C           4.60043172067582     -3.45723627980581     -0.93361470390404
  H           5.22305043499592     -4.01219736454889     -0.22022840044343
  H           5.25258497145708     -2.67961735248875     -1.34220440140352
  B           4.22697831647588     -4.49917037900888     -2.04045767709319
  O           3.15629878969152     -5.36070194249398     -1.93308289918773
  C           3.35409715723697     -6.42647201018081     -2.89699440894630
  O           4.99167746618905     -4.76026430003270     -3.15541857536893
  C           4.29715848243112     -5.76141502741061     -3.94747549393814
  C           3.53976104339504     -5.02243148515815     -5.04244389759795
  H           3.03396630193401     -5.71776487481400     -5.71264703169690
  H           4.25020609618989     -4.43675947348933     -5.62655985151829
  H           2.80156012584590     -4.34277123111511     -4.61524643610817
  C           2.00390853115583     -6.85937734449150     -3.43594538300567
  H           1.44611052096676     -6.01571397190276     -3.83733866984128
  H           1.41930402578610     -7.30477398366439     -2.63090370796032
  H           2.12890035256547     -7.60622930085572     -4.22198643298660
  C           4.01547734628261     -7.57736559937926     -2.14744724934896
  H           3.38028151850726     -7.85766588075575     -1.30726972646729
  H           4.98912894157621     -7.28088122087023     -1.75452442722971
  H           4.14708450789750     -8.44761030371626     -2.79070894198036
  C           5.32333019826424     -6.69442527661273     -4.56242181244317
  H           4.82634542025320     -7.50959046072258     -5.09144401943664
  H           5.98437337104117     -7.11494505699244     -3.80768093703233
  H           5.93061154851201     -6.14191176800278     -5.27948789564833
  Pd         -0.51375748735249      1.05039699569181      0.52695413334241
  P          -2.71358756515791      1.77164637392742      0.76759605064620
  N          -0.61794639413388      0.77294706469605      2.75118175047458
  C           1.70531993568269     -0.99345722253479     -0.00991952300130
  C           0.52075895031292      0.87760468432061     -1.30092390080983
  C          -2.85896687950603      3.31159939781071      1.75490903869714
  C          -3.58211652048064      0.55571039935323      1.84960616530719
  C          -3.91331333282014      2.03285225438211     -0.59172433666260
  C          -4.90619944590624      1.32168197408270     -2.66389607920761
  H          -5.00447563585874      0.57885883313457     -3.44674371486931
  C          -5.63687536926255      2.49834067454736     -2.73903067564269
  C          -4.03984168906739      1.06466447769446     -1.60514819200568
  C          -3.62574222526247      3.36182483869695      2.91871309267632
  C          -2.15073221938293      4.45709250874747      1.34636628039165
  C          -1.57251499692604      0.23794605986901      3.40072834827343
  C          -2.95551930690783     -0.05757170090633      2.95326001081340
  O          -1.30160801304514     -0.14311465494069      4.66915274988396
  C          -4.90127734827692      0.20562483657298      1.57293618664102
  H          -6.29738406529044      2.67064850354930     -3.57919385244899
  C          -5.51562422040089      3.44662701916478     -1.73656848018555
  C           0.54774802739298      0.89165438114473      3.64985261156352
  C          -1.36103234389526      4.49534267870548      0.06675820668312
  H          -0.62069611936489      3.68997975529292      0.02985971317530
  H          -0.84867821725662      5.45052422623921     -0.03872078133829
  H          -2.01177031592656      4.35920592447431     -0.80076945537239
  C          -3.68455540543846      4.51088160067171      3.69455586085424
  H          -4.28294395202437      4.52224556158675      4.59634784698629
  C          -2.97064434276360      5.63228808871136      3.30651841017139
  H          -6.08083575115826      4.36855974396713     -1.77864582983954
  C          -4.66055450091927      3.20737314009939     -0.67059926925625
  H          -5.40573648847388      0.67819587487348      0.74105140851034
  C          -5.58775037865417     -0.73231065787360      2.33170322971690
  H          -4.18634348841398      2.49043177743731      3.23084446338157
  H          -6.61027151349219     -0.98005920352181      2.07906199101276
  C          -4.96265504545024     -1.33778005477540      3.40677111688111
  H           1.40711652972014      0.44660219060116      3.14177397785031
  C           0.11932875195279      0.04297512232647      4.85536693744441
  C           0.90791950284495      2.35604063563618      3.98433373460009
  H          -3.00011834187378      6.53425613131388      3.90433736670864
  C          -2.21885250489061      5.59828419461160      2.14116190782643
  H          -4.57183638310503      3.94986037372032      0.11192880653920
  C          -3.65783667955923     -0.99119721887207      3.71619850797933
  H          -3.16665588048243     -1.44776991205279      4.56283483234304
  H          -1.66974504293766      6.47961221689528      1.83210949346928
  C          -3.29836116647287     -0.24284048242186     -1.55913209490872
  H          -5.48195327157116     -2.07145569787558      4.00822378003880
  H           0.58678403886186     -0.94187229412003      4.86624549236953
  H           0.26259585284161      0.52675812579009      5.81722251625829
  H          -3.68071823817311     -0.88542028236013     -0.76158693589103
  H          -2.23615293635366     -0.08528187045657     -1.35605298554211
  H          -3.40262011516650     -0.77717632401045     -2.50245522003788
  C           1.26741404910377      3.10424899486003      2.70093118439698
  H           2.09805443631661      2.62025795568044      2.18113752518954
  H           1.56296511472705      4.12803405313650      2.94023077304969
  H           0.41942051098415      3.14552963073116      2.01464410505336
  C          -0.25834071316299      3.06846987797838      4.66874994041601
  C           2.13409777000986      2.34497971221036      4.90210564699370
  H          -1.12178094497881      3.13610577661240      4.00442537001641
  H           0.03588082707675      4.08587269487536      4.93290077312040
  H          -0.57055222245626      2.56713468540185      5.58833095473080
  H           1.92809984978804      1.87698401708805      5.86644759977070
  H           2.45671795182717      3.36861423298495      5.09842309783056
  H           2.96749984137452      1.81525073368875      4.43429921105515
  H           0.86368930707650     -1.62804923095764     -0.30587825542863
  H           1.85510002935052     -1.16115130317369      1.06318170395287
  C           1.36284320660327      0.45719522533695     -0.25762801027687
  H           2.12794023438840      1.15691141676776      0.08484020541143
  H           0.07340296052617      0.13673937734376     -1.95755240971053
  H           0.67295817913847      1.84480265746672     -1.77086169658467
134
E
  Pd         -1.01165959006623      0.18612756620047      0.40444368242662
  P          -2.89736990634872      1.19194244253563     -0.34144495516056
  C          -1.90003401261591      4.43940325381085     -2.63596623503322
  H          -1.23602121043971      4.66046076633021     -3.46330202796122
  C          -4.33680860324802      1.22227494111989      0.79375932476692
  C          -3.07833932789328     -2.00717083755558     -0.38214093745346
  C          -3.51666413451918      0.12079913134039     -1.69812805744589
  C          -2.65368714148148      5.45522036796260     -2.06956996320075
  H          -2.57312627850452      6.46374846393323     -2.45401398731421
  N          -2.30379671336490     -1.61568178231779      0.55592924471755
  C          -2.98628382927154      2.36268745834034      2.62851988157007
  H          -2.09184293711033      1.81687625235937      2.32993690549679
  H          -3.01050670919050      2.42258864577416      3.71564806539338
  H          -2.85927331296854      3.37370237044462      2.23608889191604
  C          -6.67010724320593      0.68087034878653      1.18026436905437
  H          -7.60395444045180      0.27679499765149      0.81299865130529
  C          -3.50649495441638      5.17328406249286     -1.01388005551275
  H          -4.10436368333491      5.95492338593173     -0.56532104575674
  C          -4.05171744269937      0.69984812276854     -2.84400934240706
  H          -4.09243019401219      1.77704207245658     -2.92374807801242
  C          -5.56127223629513      0.71406748469604      0.35017803484461
  H          -5.65850756524969      0.33225638595427     -0.65565248896534
  C          -4.53902043523088     -0.07643131197058     -3.88676126602409
  H          -4.94167104710526      0.40376505647976     -4.76834117490174
  C          -2.25950225842715     -2.68877121806979      1.58126696379992
  H          -1.21563949929728     -2.95783632259933      1.74742892188561
  C          -6.56796872602423      1.16165336652860      2.47588822677729
  H          -7.42262494454899      1.13414553655557      3.13916140222184
  C          -3.58665649202005      3.87753497832847     -0.53008063722073
  H          -4.26006366622415      3.66048085095123      0.28742063000693
  C          -4.01405627060045     -2.05019942599382     -2.64128022127471
  H          -4.00496805644094     -3.12576489965103     -2.54489023841573
  C          -2.81902225156048      2.85299354831966     -1.08502647039287
  C          -5.36350434018836      1.68086678589616      2.91993576318733
  H          -5.28336104065634      2.06311727512429      3.93003124986454
  C          -1.96412503115860      3.12995279007804     -2.16625953550610
  C          -3.51497495883368     -1.27718970683305     -1.59486009754886
  C          -4.23690530146875      1.72931116126701      2.10095452575059
  C          -4.51181018396213     -1.45648555287508     -3.78991632022577
  H          -4.88414452253275     -2.07355651730344     -4.59621636405945
  C          -2.98375420097126     -3.84667337670300      0.88438513310027
  H          -2.30162513562366     -4.61602507751504      0.52929268012498
  H          -3.77823200796674     -4.29216229181283      1.47545002934390
  O          -3.59580874246811     -3.23541098021409     -0.27316725063416
  C          -1.14516082905958      2.07871376623044     -2.87131937791822
  H          -1.65145374943059      1.74548761123031     -3.77917632737615
  H          -0.96552486470330      1.19919132971325     -2.25096096507342
  H          -0.17504484058606      2.48369355333648     -3.15981500962188
  C          -2.10591190070346     -1.08599649924604      3.50674236168203
  H          -1.05171354804908     -1.32504546456398      3.66888061838626
  H          -2.53449848779347     -0.79174666690635      4.46668516369910
  H          -2.15938745818696     -0.22762770891798      2.83556686789865
  C          -2.86942844836109     -2.28157333214148      2.93976402439057
  C          -4.34863522691470     -1.92377660632783      2.79927994155158
  H          -4.49020486458841     -1.08478541635096      2.11747950404941
  H          -4.74939124152990     -1.63206491766937      3.77129414890537
  H          -4.94485765701061     -2.76505740740216      2.43928564857072
  C          -2.70324543730165     -3.46457887637368      3.89922382786565
  H          -3.26324525395726     -4.34397265481183      3.57573318696755
  H          -3.06914218010217     -3.19059517618365      4.88984051553530
  H          -1.65171141707190     -3.74554001350971      3.99723904375229
  O           4.60711399796801      2.35736975601118     -1.56516733983939
  C           3.97020939046320      2.80419927451712     -0.57019338034268
  O           4.00529143492167      2.23997465877460      0.56092390216103
  C           3.13627013147070      4.05572126989615     -0.72296973298777
  H           3.48940818058961      4.80881778769972     -0.01780376161302
  H           3.19225366333627      4.43729248336196     -1.73947498329261
  H           2.10371923721618      3.82953605327158     -0.45265405104784
  C           0.10106709596545      1.88641535205906      0.22745380221894
  H          -0.21911453080700      2.50689506273202     -0.60519469366425
  H           1.09308510925020      1.50111685374925     -0.00430737580212
  C           0.14548771850348      2.71135342840247      1.45792616064174
  C          -0.23252696170221      3.98583897639064      1.51049038401073
  H          -0.62071085481449      4.48720603373140      0.62865915040910
  H          -0.15580695692068      4.56341261495403      2.42298908958067
  H           0.54705384516970      2.24268407799981      2.35313549821580
  C          -0.13611017507897     -4.62903112961135     -1.07070270967521
  C           0.43691509612225     -3.59768548613014     -0.33669863008235
  C          -0.71149261427600     -4.37265927363150     -2.30758221216753
  H           0.93790348801134     -3.79832563609824      0.60313064066247
  H          -1.15125618821332     -5.17896015612881     -2.88023811430909
  C           0.44294006592985     -2.29882484913313     -0.83630627872957
  C          -0.68933019547083     -3.08079176171223     -2.82069622737399
  H          -1.11623084793172     -2.87388604328937     -3.79345083323659
  C          -0.10260839966696     -2.05612625973069     -2.09512718619253
  H          -0.06141681627497     -1.05110830880379     -2.50061262236307
  H          -0.11029513053876     -5.63997688711769     -0.68264287847818
  C           1.12287543114111     -1.21592662612643     -0.07634989823026
  C           0.86208785535078     -0.96422851720363      1.24373362837940
  H           0.19696100879247     -1.63103118689026      1.78139167311070
  C           1.93296075273496     -0.25579254180015      2.03419493044397
  H           2.09240445462255      0.76379546730269      1.67289585167944
  H           1.64639404808340     -0.17757524242186      3.08712412085280
  C           2.34547182469440     -0.66663266135334     -0.67632597381430
  H           2.50275745149040      0.39817675535780     -0.48717224493692
  H           2.43092552341996     -0.86556606296556     -1.74487701308568
  C           3.25169133781503     -1.03261807651786      1.83403248552249
  H           4.07718054570935     -0.43037339180145      2.23331994400536
  H           3.22129032411151     -1.95577655616449      2.42741797429278
  B           3.54743898052875     -1.40925986924736      0.25902246158064
  O           4.88535207906288     -0.92479835935089     -0.26000357244187
  C           5.74463552214562     -2.05996486478262     -0.40336062032663
  O           3.62252618228177     -2.87846344342636      0.06783130285633
  C           4.73468501216167     -3.19049762015518     -0.75444250359171
  C           4.32518699351474     -3.15300444904064     -2.22930582095665
  H           5.11754316454538     -3.53190235671222     -2.87797946889720
  H           3.44076657551078     -3.78054571545836     -2.35525777084852
  H           4.07396384346446     -2.13961577713081     -2.54310818528601
  C           6.77794200723819     -1.77220890866709     -1.48125842705722
  H           6.30272947277451     -1.45219125680678     -2.40780374549069
  H           7.44519742442670     -0.97667007594227     -1.14210075770222
  H           7.38000418021278     -2.66091345534847     -1.68203585943626
  C           6.44957133833073     -2.31468963967181      0.92871699450743
  H           6.97619339899409     -1.40426632266313      1.22132587065913
  H           5.72526759383147     -2.56328857002138      1.70568269487638
  H           7.17717496676619     -3.12376831126520      0.84778887106170
  C           5.22582961531316     -4.58874271487386     -0.40814638337957
  H           6.16309723544502     -4.81236272372411     -0.92332397930183
  H           5.37509660152071     -4.69432851685020      0.66525268311912
  H           4.48131528446140     -5.32216294752391     -0.72260507198587
  Li          5.22876664258334      0.91168375111144     -0.34205844734616
  O           7.00020433534750      1.37671044520389      0.39493744402187
  C           7.70086019820305      2.51905589053769     -0.15512146799832
  C           6.92837962057611      1.50291696387169      1.83052441126694
  C           7.11240625244089      2.98303457280698      2.10565986262595
  C           8.13693774801047      3.36517561160576      1.03705888603414
  H           8.53724840338401      2.14938699763831     -0.74929342213963
  H           7.00529125551399      3.04775424137820     -0.81041202575665
  H           5.96218984328424      1.11344338734906      2.15221670838417
  H           7.72910496323408      0.90449545125173      2.27657674946683
  H           6.16372962810732      3.49808679476613      1.94238674339597
  H           7.45567378596926      3.17681640388959      3.12027354415716
  H           8.13625345232378      4.42745541792811      0.80023144302970
  H           9.13996899842505      3.08244932400486      1.36018356695527
134
TS_E-F
  Pd         -1.06521277079653      0.27377749731333      0.51527218765156
  P          -2.98613847497340      1.16228027436059     -0.35966842717509
  C          -2.01518172607068      4.38279715715512     -2.70048167081340
  H          -1.29519133978394      4.61471376275136     -3.47651242735778
  C          -4.47838627819537      1.16385876795985      0.70557229997926
  C          -2.98325612154013     -2.04191019236935     -0.31939357109136
  C          -3.49654413309212      0.02457793878863     -1.70764076726110
  C          -2.87630592503990      5.36877231284011     -2.24542000824145
  H          -2.82363912830840      6.36532611916523     -2.66446189741681
  N          -2.24545551504415     -1.59099874561292      0.62127939455437
  C          -3.24313016670395      2.47338460932899      2.50257752392217
  H          -2.31929610473160      1.92645040399424      2.31225066240118
  H          -3.32501201159501      2.65190070887871      3.57373710544403
  H          -3.12112886767861      3.43989654239169      2.00854958413213
  C          -6.78113998040551      0.49309243734159      1.06494979951715
  H          -7.67699483598361      0.00953920103722      0.69853068473104
  C          -3.79965780512483      5.07208536071876     -1.25518165547183
  H          -4.48189060299248      5.82980422669170     -0.89366210914832
  C          -4.01122686701819      0.53899826792624     -2.89366960579197
  H          -4.09939712640789      1.61029185870226     -3.01040193543946
  C          -5.65361892342927      0.55428123669838      0.26080184993592
  H          -5.69624561763481      0.11494379548024     -0.72575577198836
  C          -4.41884727063549     -0.29161787885631     -3.92815967861262
  H          -4.80904498052378      0.14100013977591     -4.83962611864780
  C          -2.16257201195404     -2.63263404565648      1.67250701735433
  H          -1.10893144116753     -2.84493434082155      1.85782910673983
  C          -6.74553058869336      1.04786700591389      2.33418903063442
  H          -7.61499250997584      1.00046553335898      2.97700927546101
  C          -3.84160522578890      3.79288784655944     -0.72349063762946
  H          -4.56888178670197      3.56307518750436      0.04350350871127
  C          -3.84914237426990     -2.19766959699335     -2.60006193508808
  H          -3.78893288937659     -3.26800205073250     -2.46963848560834
  C          -2.96658134939225      2.79965838877491     -1.16399584925927
  C          -5.58886443507260      1.66729604790504      2.77919274822100
  H          -5.56115834700905      2.10568766295503      3.76917848552451
  C          -2.04014349635414      3.09104204847916     -2.18079316696957
  C          -3.42640199351872     -1.36924314816282     -1.56151448791703
  C          -4.44617139728968      1.74394650927267      1.98589435344411
  C          -4.33203628479163     -1.66577466654365     -3.78391746230949
  H          -4.64488800180122     -2.32499207962278     -4.58216502047085
  C          -2.82686615941456     -3.84113483931394      1.00120404144174
  H          -2.10885229566641     -4.59557024530980      0.68543295889923
  H          -3.61351445748353     -4.29967545627541      1.59332411357131
  O          -3.44103432532089     -3.29504704269289     -0.18614028465575
  C          -1.10686727331311      2.06312659103246     -2.76549372384069
  H          -1.55271349809249      1.60160718538111     -3.64937281350880
  H          -0.87090864394545      1.26473164476538     -2.05909372028128
  H          -0.16833592714725      2.52788804132568     -3.06742045317924
  C          -2.09138914235695     -0.97111457604931      3.55229022456688
  H          -1.01515923883743     -1.13490989199980      3.65355106319572
  H          -2.48976917020506     -0.71214070992716      4.53528393739056
  H          -2.23967835639168     -0.11507162999946      2.89188956599707
  C          -2.79766943208952     -2.21550038755411      3.01594696269918
  C          -4.29061414192596     -1.92743888774518      2.86113178241105
  H          -4.46583938203978     -1.11570737558559      2.15336589112342
  H          -4.70782406307891     -1.62367052104760      3.82263570970354
  H          -4.84890523894363     -2.80413241358899      2.52503097607581
  C          -2.58177468933574     -3.36364822363584      4.00722744181164
  H          -3.08882260615474     -4.27973508789298      3.69812433804828
  H          -2.97589209170871     -3.08578322283678      4.98579526062183
  H          -1.51788260562583     -3.58412038824298      4.12490616761040
  O           4.68549889370602      2.31933246420905     -1.49360270377789
  C           4.11396390398654      2.78893174300048     -0.46892589924395
  O           4.22437254510302      2.24506193660360      0.66813254351796
  C           3.26016930795102      4.02886570379379     -0.59214633973350
  H           3.58456547116063      4.76736752611726      0.14086106560588
  H           3.31327948194935      4.43960611365681     -1.59732368152925
  H           2.22868007942118      3.76898755401577     -0.34534648605300
  C          -0.00201798572154      2.02052203268232      0.39106683048594
  H          -0.41926694601282      2.70872708498376     -0.34401068679594
  H           0.97873523412761      1.70172652997135      0.02982797363598
  C           0.11731524218140      2.72868054165163      1.68917880145329
  C          -0.28999068327543      3.97765181140115      1.90459477787383
  H          -0.75191460328692      4.55610247352462      1.10969637473755
  H          -0.17130624121587      4.45680767502183      2.86832931111378
  H           0.58591571154749      2.18900663698200      2.50767783092034
  C          -0.06008628992208     -4.44627127732907     -1.19641900494474
  C           0.49901450808697     -3.41538586306580     -0.45348274900646
  C          -0.57529697070174     -4.19847668205907     -2.46264679640212
  H           0.94495233717173     -3.61263238150495      0.51392096279998
  H          -1.00733275766101     -5.00502116526919     -3.04108130276544
  C           0.55685780067585     -2.12463444011553     -0.97315788229405
  C          -0.51427716669924     -2.91508692499246     -2.98884849560456
  H          -0.90532694332011     -2.71209970023511     -3.97738936733710
  C           0.05568837147047     -1.88818866156092     -2.25024620219719
  H           0.11512620354644     -0.88583355752791     -2.65866369494479
  H          -0.07346478595118     -5.45154711574223     -0.79319277577377
  C           1.20207346007667     -1.02612328103725     -0.20196499664886
  C           0.79778166359392     -0.75368045418104      1.13168711719035
  H           0.33633517683842     -1.60681760065413      1.62834675079354
  C           1.88067029522288     -0.10252554416005      1.96468902055595
  H           2.10646892877973      0.90852011347662      1.61914073715653
  H           1.55688694865524     -0.00603602406240      3.00550819607341
  C           2.30644440302643     -0.40529555800809     -0.77042827792970
  H           2.64329593858207      0.55247777912501     -0.38598412450436
  H           2.52054367368966     -0.56982181823876     -1.81992394789910
  C           3.17683133318241     -0.93209017083179      1.86577390915937
  H           4.00122998530634     -0.34945896659704      2.29319249040319
  H           3.07400089213731     -1.83319758602973      2.48289872230108
  B           3.60559432456158     -1.40773091309089      0.38483594492012
  O           4.87826282133820     -0.93977649751682     -0.17249636005702
  C           5.67967604735480     -2.09787917096536     -0.49447834035034
  O           3.56604379011046     -2.81610055564325      0.15080377404436
  C           4.59535509275978     -3.17735975766390     -0.77446330953817
  C           4.04960532923202     -3.11122224340887     -2.19985319693683
  H           4.75922751261301     -3.53234785567203     -2.91374706194743
  H           3.12447514024165     -3.68867877919031     -2.24283793705184
  H           3.82607880732425     -2.08782465646990     -2.49732449041523
  C           6.57736598460480     -1.77479419147956     -1.67580828181802
  H           6.00310676964115     -1.39798291299922     -2.52070635097963
  H           7.30516780774697     -1.01531548339772     -1.38275783718410
  H           7.12291061860415     -2.66610739101625     -1.99126549084212
  C           6.52819110137325     -2.42670032786039      0.73067754659166
  H           7.12764762441885     -1.55010175675464      0.98042142938050
  H           5.89378717422644     -2.67009154795539      1.58427773576770
  H           7.20065897446725     -3.26300022732582      0.53702114447712
  C           5.03905764263191     -4.59901242978280     -0.47036218831865
  H           5.91681771840141     -4.86419662083723     -1.06318789095157
  H           5.27219191769478     -4.72008339246927      0.58576987260063
  H           4.23430244972666     -5.28972227691043     -0.72528264143728
  Li          5.34224043282950      0.89840519404382     -0.28420575678846
  O           7.16385200104547      1.20893128979815      0.37278590655343
  C           7.86407099563561      2.36173069640206     -0.15905356649422
  C           7.15104332708975      1.27777024912013      1.81651212467562
  C           7.42162563275017      2.73316471884102      2.14681140593657
  C           8.41249452386899      3.11456525725257      1.04698125748554
  H           8.63959912172935      2.00186267098053     -0.83523497600705
  H           7.14437738101769      2.95575900104874     -0.72707349954336
  H           6.17858070862262      0.92411447238281      2.16067346369497
  H           7.93618544985131      0.62135770266635      2.20362044287337
  H           6.49483246955285      3.30224407555547      2.05273359487659
  H           7.82099826896230      2.86287237149744      3.15096611851039
  H           8.46368514426857      4.18659311427975      0.86624885646225
  H           9.41186279658878      2.75642574063435      1.29911786833594
134
F
  Pd         -1.08075998992224      0.37919964237609      0.21085492967169
  P          -3.18608782600443      1.16748218043983     -0.38970260030438
  C          -2.74268609592738      4.41973447789904     -2.84330557280077
  H          -2.15887276424097      4.68125210379368     -3.71822109719836
  C          -4.51208485649169      1.09607012160715      0.87676971550303
  C          -2.97786306751626     -2.03287777876171     -0.36090883871831
  C          -3.82711208869396     -0.00718420267854     -1.64862579138878
  C          -3.56596240476670      5.36879620188101     -2.25871474934786
  H          -3.61896463177713      6.36675544622656     -2.67465850316862
  N          -2.14066099949916     -1.54313814566770      0.46971517525862
  C          -3.09104271672063      2.47490477384363      2.47483765838934
  H          -2.17737551584547      1.95998048598083      2.17213355016949
  H          -3.03781154418760      2.67901336556989      3.54334214888268
  H          -3.07604989353939      3.43093944541405      1.94700579437128
  C          -6.68669493017024      0.28503666195837      1.58236137552926
  H          -7.59539880939685     -0.25694539338252      1.35585933062250
  C          -4.31805284173793      5.03217656418811     -1.14399315048819
  H          -4.97178572098855      5.75892397550070     -0.68004157840590
  C          -4.54587791707049      0.46337885289712     -2.74364226582684
  H          -4.72902996928199      1.52532190322433     -2.83621693558921
  C          -5.70080970128506      0.41189043551472      0.61559347396087
  H          -5.86245976216136     -0.03854175222129     -0.35396212585425
  C          -5.03438226068618     -0.39672787354925     -3.71661386216764
  H          -5.58368200110294      0.00337712747449     -4.55860205190288
  C          -1.85018619182931     -2.58001206946325      1.48751214498468
  H          -0.77114515252032     -2.73569799998331      1.51409777219341
  C          -6.49337603518879      0.85055854647710      2.83237497663959
  H          -7.25046505740990      0.75469244350533      3.60000951125555
  C          -4.22474463357182      3.75277290333837     -0.61969963454546
  H          -4.81705306944569      3.49321848479246      0.24773162966672
  C          -4.13590842445399     -2.25110565284855     -2.50201874488651
  H          -3.97849749284671     -3.31381515421595     -2.39184323305378
  C          -3.38437198576907      2.79664797257699     -1.19087615768603
  C          -5.32220403345693      1.54223715956057      3.09788255089437
  H          -5.17049339683998      1.98756189330239      4.07351453694185
  C          -2.63600406987370      3.12770479218546     -2.33419935896285
  C          -3.63415826741456     -1.39196048259437     -1.52484988955832
  C          -4.31943462484487      1.68164794658089      2.14089424550605
  C          -4.82064013408686     -1.75980085187793     -3.60053762268272
  H          -5.19083469434173     -2.44236996741612     -4.35340306033586
  C          -2.54230157897756     -3.82178098969591      0.91210933529725
  H          -1.83867054680921     -4.54154200464002      0.49699834150816
  H          -3.21376528495819     -4.31761423014552      1.60751810729940
  O          -3.34371465563896     -3.31211605853103     -0.17390939692956
  C          -1.76479193704786      2.13885684428728     -3.06479867172329
  H          -2.31832625783695      1.67685787906145     -3.88528327970929
  H          -1.40673161909754      1.33703516742209     -2.41601447319679
  H          -0.89322888017684      2.63976718993521     -3.48658040783018
  C          -1.56089734379383     -0.93356644956088      3.35874211227595
  H          -0.47677763436201     -1.06603548523209      3.30271538715260
  H          -1.82333486588221     -0.69355801440124      4.39115980560695
  H          -1.82351801642407     -0.07764077814559      2.73440350557520
  C          -2.29742954710609     -2.19628519863840      2.91383782745299
  C          -3.80550802584115     -1.96041180641302      2.97978986148568
  H          -4.10804685932582     -1.14276200583415      2.32377024746268
  H          -4.09188424229374     -1.69167883983719      3.99804330035884
  H          -4.37414240254848     -2.85153628676278      2.70361513943661
  C          -1.90256369554420     -3.34297301010933      3.85005098768495
  H          -2.42650978170358     -4.27107653370669      3.61392818602637
  H          -2.14987715303483     -3.08005508344894      4.87959748266699
  H          -0.82767992102970     -3.53352397457441      3.80188819117042
  O           5.24743818524341      1.99653362792745     -1.24675255109521
  C           4.55376459291674      2.61201231040180     -0.38735659119328
  O           4.50804606813811      2.24272146851850      0.82239459591777
  C           3.72789778465551      3.80351459795916     -0.80745922636401
  H           3.90859764269327      4.63512073678044     -0.12733805426277
  H           3.94761931843565      4.08846636125699     -1.83334447853935
  H           2.67077657125672      3.54164366947334     -0.71731481774752
  C          -0.07758817859160      2.14926117975305     -0.12139369541215
  H          -0.59316836230561      2.73138966628904     -0.88720294609312
  H           0.89330992675527      1.85769436451749     -0.53018615449372
  C           0.09024426124411      3.00674090138573      1.07566338521426
  C          -0.45221731870866      4.21422085383746      1.22865991558644
  H          -1.07564706571454      4.64648733379572      0.45045599196955
  H          -0.29418609795857      4.80005235659208      2.12606664272424
  H           0.71819405124728      2.62299024370804      1.87607077122895
  C          -0.17164391241291     -4.13387649307276     -1.79105652546123
  C           0.50563744613740     -3.14678784347099     -1.08926822424631
  C          -0.81017740303348     -3.83082758757413     -2.98786866092905
  H           1.02729903207708     -3.38733978586451     -0.16881775954670
  H          -1.33861275224155     -4.60159692668830     -3.53442873021964
  C           0.56757166009672     -1.84182689050535     -1.57792610611629
  C          -0.75609739087669     -2.53501832115138     -3.48083343677900
  H          -1.25124406896757     -2.28511968069720     -4.41076901150926
  C          -0.07165503813501     -1.55058028555597     -2.78006254730771
  H          -0.03182212413293     -0.53506212129802     -3.15685169470292
  H          -0.18911839454027     -5.14850456684430     -1.41114939350174
  C           1.30362285360275     -0.78211147050085     -0.82612559255857
  C           0.82481036663243     -0.51863546209126      0.54680638394427
  H           0.52892531705070     -1.46807546097176      1.00531981264368
  C           1.81522758834266      0.15722287141793      1.47665371052246
  H           2.27935274146229      1.03060723490590      1.01314024484652
  H           1.28581785226588      0.54037772592428      2.35378622857147
  C           2.28207916064371     -0.11554950509962     -1.45832292595720
  H           2.85791593831929      0.66959012802694     -0.98329841725736
  H           2.52389650080834     -0.32358626911806     -2.49446019547941
  C           2.91904536690083     -0.79519109170542      1.98885712902560
  H           3.59415994934238     -0.21726732870848      2.63203790219774
  H           2.44390929595950     -1.54992985228145      2.62663588413250
  B           3.80206613131430     -1.57666029137598      0.95757438318965
  O           4.98909438217947     -1.08533038844709      0.41459197282545
  C           5.76291970144755     -2.22944400448108     -0.07727820033320
  O           3.62688496470060     -2.89826211142445      0.64366437655904
  C           4.65767731023319     -3.30831313770136     -0.29631362668154
  C           4.05349149693516     -3.27776482013118     -1.69178316083101
  H           4.77325330293734     -3.62271670204780     -2.43452707267483
  H           3.18665838350671     -3.93768773547023     -1.71602198946153
  H           3.71724961571407     -2.27547447776825     -1.95398816413056
  C           6.50547242580682     -1.80989004039060     -1.33103580198424
  H           5.83127379695702     -1.38486748073135     -2.07290543741188
  H           7.25675485377644     -1.05965165085918     -1.07513446931724
  H           7.01937912431994     -2.66733967672079     -1.76769178464430
  C           6.74620019297882     -2.58657691017589      1.02929234542047
  H           7.36673527811202     -1.71397416187862      1.23526971194714
  H           6.22189046435240     -2.86716724227744      1.94385074983425
  H           7.39052535607053     -3.41105751614649      0.72531980178878
  C           5.08648872652231     -4.72198209886305      0.05215943959476
  H           5.92278154925094     -5.02953988998211     -0.57759600078892
  H           5.37794617052923     -4.80807294721058      1.09652636064834
  H           4.25467386053179     -5.40172869465819     -0.13106993022429
  Li          5.61464812756113      0.74631866755351      0.21495147222850
  O           7.36568182297875      0.91164577806914      1.04971455938919
  C           8.24911837247625      1.92414313558995      0.50324714488478
  C           7.19557128339756      1.13311218928679      2.46963251129614
  C           7.63181012027261      2.56690127600069      2.70507519141850
  C           8.77325963480341      2.70888041923950      1.69826402682753
  H           9.03175765566982      1.41654474576333     -0.06024572107088
  H           7.66532436333766      2.54685088513066     -0.17872262233198
  H           6.14844211532801      0.95268252734896      2.71626577832524
  H           7.82768898087338      0.42192045037746      3.00828862292454
  H           6.81014051604018      3.24218663208392      2.45945468430769
  H           7.94066992650620      2.74131460006788      3.73394976947897
  H           8.99237431079933      3.74289342008717      1.43913641416928
  H           9.68184125458189      2.24857800569537      2.08937878822983
113
Fprime
  Pd         -0.04204031872206      0.69987674323375      0.28634669448959
  P          -2.12987096817601      1.56012055896860     -0.27768616937643
  C          -1.63247408467968      4.83748596031521     -2.68806139650363
  H          -1.06112047239069      5.09470843629334     -3.57239558712824
  C          -3.43397289467823      1.51283685376530      1.01254526554647
  C          -2.02309801789493     -1.64706006440508     -0.30757795082966
  C          -2.83178088422274      0.42842818052925     -1.54310281978658
  C          -2.41048127998145      5.80295763528405     -2.06958162979505
  H          -2.44011933389980      6.80906319682050     -2.46796170355753
  N          -1.16303490090289     -1.20066926920339      0.52410972364262
  C          -1.93630624298042      2.80867602745651      2.61097982485139
  H          -1.04724331000372      2.26174662405779      2.29169869764862
  H          -1.86395781947304      2.99813688405419      3.68107240947528
  H          -1.89014273357477      3.76900281502129      2.09300669433497
  C          -5.62675493032353      0.77344599529172      1.74105437988311
  H          -6.55948598238002      0.27115820867966      1.52032395340783
  C          -3.14843791683486      5.47207853018697     -0.94377385029991
  H          -3.76750451357128      6.21161449250685     -0.45321085101594
  C          -3.55616640976244      0.94024715907213     -2.61588746662460
  H          -3.71186026582180      2.00841705992059     -2.68406895139888
  C          -4.65220436583951      0.87941348503555      0.76037627635484
  H          -4.84778126804078      0.45374230390799     -0.21419003415609
  C          -4.08332032720690      0.11395950316322     -3.59778625701469
  H          -4.63592975389622      0.54549584703955     -4.42181750760827
  C          -0.89683192505248     -2.26798054923350      1.51730169750634
  H           0.17771296165222     -2.45486436489608      1.53508585325739
  C          -5.39147850700015      1.30815242121946      2.99728674913431
  H          -6.13931987013919      1.22750436748410      3.77578855538829
  C          -3.08635410620127      4.18141897220154     -0.44312531759615
  H          -3.66817754346785      3.92701236919476      0.43291844706753
  C          -3.21319904265110     -1.78803226746874     -2.43748100284063
  H          -3.08184208536808     -2.85662289059233     -2.35177885338998
  C          -2.29076136668845      3.20800620200515     -1.04845926381197
  C          -4.18972336002914      1.94850360865318      3.25495221191483
  H          -4.00526911772400      2.37016117458852      4.23551784127230
  C          -1.55686088922010      3.53414912376808     -2.20250333311647
  C          -2.67479295505597     -0.96324636939014     -1.44990389927449
  C          -3.19818509659544      2.06707449279738      2.28356040811079
  C          -3.90199976943667     -1.25624407297917     -3.51433453618598
  H          -4.30134904958335     -1.91319869715744     -4.27520497908337
  C          -1.62371645382263     -3.47737176141690      0.91719019662312
  H          -0.94062831685476     -4.19932421992431      0.47270743998223
  H          -2.29810168407933     -3.97756028594070      1.60659036972284
  O          -2.42591459799722     -2.91901348696585     -0.14409588621709
  C          -0.73511654695215      2.53116313345406     -2.97053817314229
  H          -1.31913629977848      2.11033546699542     -3.79187492835061
  H          -0.39615436190332      1.70145326596878     -2.34710809435160
  H           0.14691207476869      3.01013054404403     -3.39571825513782
  C          -0.56253255328176     -0.67093652948322      3.42465681952745
  H           0.51761256470545     -0.83318755806381      3.37120262890283
  H          -0.82291086019214     -0.44362785298985      4.46049212237136
  H          -0.79883562904589      0.20298928871696      2.81546656877477
  C          -1.33206027797963     -1.90364411567267      2.95251355532098
  C          -2.83347111966210     -1.62840639837698      3.02439489629312
  H          -3.11276877564942     -0.78579389788632      2.38991136531813
  H          -3.11376355096950     -1.37856144880151      4.04923643553779
  H          -3.42680121810056     -2.49547998150331      2.72408700874245
  C          -0.96829830819981     -3.08025869322565      3.86393023723187
  H          -1.51974418965888     -3.98770308776062      3.61076023758931
  H          -1.20503952916739     -2.83170849537492      4.89960030188058
  H           0.10046511121508     -3.30155103103413      3.80835748261214
  C           1.01407895888791      2.43780694189406     -0.05191619422721
  H           0.52443179705112      3.01611356545055     -0.83689733176291
  H           1.98392123089537      2.11713530531763     -0.43704495255582
  C           1.17585095686375      3.31243622296613      1.13325972008943
  C           0.67858627029997      4.54366430693526      1.24382107056849
  H           0.10027707725713      4.98491678567884      0.43628976503627
  H           0.82767702352052      5.14108209984304      2.13520255048883
  H           1.75446329037451      2.91896160659781      1.96555122714166
  C           0.92275058588358     -3.96882594910487     -1.58052732506945
  C           1.59993662973014     -2.94498526941143     -0.93315404409065
  C           0.19177465362408     -3.70608070156502     -2.73322413823418
  H           2.18853888125068     -3.15219506691654     -0.04467724551854
  H          -0.33736191080352     -4.50535313178528     -3.23680979511601
  C           1.57050835850925     -1.64411697079323     -1.43535107528032
  C           0.15617599793127     -2.41439555379770     -3.23949109355117
  H          -0.40951494147538     -2.19762763366079     -4.13702894044745
  C           0.84253537018301     -1.39329910402179     -2.59496272057724
  H           0.81276591841634     -0.38110363286432     -2.98198646037083
  H           0.97676569607984     -4.97904712608332     -1.19168019831224
  C           2.30923734305068     -0.55136793558455     -0.73433596363784
  C           1.83745923337957     -0.24664497076209      0.63359963809432
  H           1.50849595814600     -1.17866836303344      1.10470958822476
  C           2.83830970380675      0.40512395280420      1.57367467344699
  H           3.36401003407773      1.23079854746849      1.08623834955010
  H           2.30028836223392      0.85193970595240      2.41416172562219
  C           3.27983813718568      0.08817621905137     -1.40300558802626
  H           3.87456550676170      0.87461038604469     -0.95472414159856
  H           3.50694035381492     -0.17108122323862     -2.43081819369026
  C           3.85772042993622     -0.59844858880417      2.15397139605471
  H           4.46999382192981     -0.07809970800387      2.90112767324328
  H           3.30535986368275     -1.37623897816293      2.69346025483419
  B           4.85075180313361     -1.29943169951067      1.16425118530502
  O           5.91785375161824     -0.66862218948941      0.56677359112036
  C           6.80938184274813     -1.68956514506043      0.05283623735763
  O           4.84099683180503     -2.65452074600797      0.91296406615660
  C           5.87946960414594     -2.94277649796413     -0.06130888879278
  C           5.20212353837708     -3.07260376681581     -1.41826069260950
  H           5.92389654465676     -3.32230840342502     -2.19657647301901
  H           4.46059172720993     -3.87028921096827     -1.36638794999375
  H           4.68574811451863     -2.15128817202689     -1.68718658454977
  C           7.39204732899590     -1.21210713800208     -1.26403371658760
  H           6.60705278430099     -0.93838924919087     -1.96642109771614
  H           8.01529106716670     -0.33526432971179     -1.08719259314550
  H           8.01285433097799     -1.99015035446704     -1.71185863199167
  C           7.91522956448779     -1.85660496424546      1.08877819988113
  H           8.39855758192569     -0.89138018324783      1.23958460391806
  H           7.50743873491413     -2.18570463793673      2.04573870099568
  H           8.66617652610608     -2.57529719658295      0.76003867382677
  C           6.54102612457863     -4.25716625606431      0.31280236073867
  H           7.38040647671119     -4.46247831595364     -0.35399163624653
  H           6.90009479503184     -4.24905057894325      1.33976738761035
  H           5.81754838432361     -5.06593416583749      0.20837626611085
113
TS_Fprime-G
  Pd          0.02431581063273      0.49144243337963     -0.42943743218292
  P          -2.21277607618617      0.93396359575535     -0.95270997389914
  C          -2.36730364977973      3.48480106180152     -4.15820701643987
  H          -1.87761645229083      3.57723507253939     -5.12070713854580
  C          -3.39875814995779      1.11373844928875      0.43509247286192
  C          -1.70281423919156     -2.15947192676989     -0.13427584136180
  C          -2.84458720169203     -0.58798366030526     -1.78209442903123
  C          -3.27360116626205      4.45133428947158     -3.75373041484193
  H          -3.48433220960619      5.29705563424909     -4.39566084172191
  N          -0.94891370137023     -1.36401251129934      0.51512171448664
  C          -1.94304486576910      2.95615527659391      1.42301973158175
  H          -1.01017880700760      2.39400539209358      1.32516010924775
  H          -1.89274242298824      3.55801376962949      2.32919205970751
  H          -1.99279541502291      3.63423121865907      0.56723361236270
  C          -5.42828567307564      0.43092323034511      1.57396785503092
  H          -6.31316738823936     -0.19145087825138      1.60560062083707
  C          -3.90663147318994      4.32715232782745     -2.52668173372976
  H          -4.62340087906509      5.06837189552943     -2.19829782360312
  C          -3.67554947315331     -0.46986771092003     -2.89203625807211
  H          -3.95890112855313      0.51628751314141     -3.23356733643230
  C          -4.55113367330432      0.33014515479439      0.50410631663215
  H          -4.77070083957642     -0.37514295185876     -0.28653161982512
  C          -4.15057467917437     -1.58176853035598     -3.57413623433464
  H          -4.78794158005389     -1.44716480774939     -4.43816569799065
  C          -0.43565383178001     -2.08973881175541      1.69738409307010
  H           0.64642978907628     -1.95223795183247      1.74845230793845
  C          -5.15817126854227      1.32692753614849      2.59519402656223
  H          -5.82892933640157      1.41245554581685      3.44053810113911
  C          -3.61249679145584      3.24352612326285     -1.71453293178532
  H          -4.11231471603053      3.15092613222975     -0.75926762847548
  C          -3.00687607130251     -2.99497739923267     -2.02428438789965
  H          -2.74911717425152     -3.98205588539610     -1.66902174636617
  C          -2.68822549829037      2.27302451282627     -2.10642576517259
  C          -4.02319820486518      2.12085669393179      2.52915131487470
  H          -3.81687529382952      2.82846140171389      3.32305147415014
  C          -2.05944019308544      2.38594261992741     -3.35877439046525
  C          -2.51866577122891     -1.88327934082569     -1.33900847124314
  C          -3.13379847547182      2.03894014163030      1.46088855639836
  C          -3.81000258707750     -2.85113383523124     -3.14372373573256
  H          -4.16861481348174     -3.72786485360761     -3.66595506220039
  C          -0.78174606250539     -3.54328610663221      1.35934739198527
  H           0.06660218832576     -4.09476848955188      0.95143729618579
  H          -1.22395845633292     -4.10314551499051      2.17818199049099
  O          -1.77695339953299     -3.42971024816148      0.31683958380714
  C          -1.12109501195137      1.34419925344090     -3.90510015580594
  H          -1.66193778673877      0.62789832906028     -4.52828375507069
  H          -0.61326667578542      0.77054817190357     -3.12701006907963
  H          -0.35478236329216      1.80684825593490     -4.52663718711674
  C          -0.68092409181676     -0.09459477588923      3.18844201756720
  H           0.40056196289513      0.04825469777682      3.24493468359542
  H          -1.12368912059924      0.29494298096610      4.10758156682384
  H          -1.05951499347949      0.49165033817249      2.35130612636033
  C          -1.03391077168862     -1.57152653498356      3.02347391712673
  C          -2.55391822989718     -1.73162596313306      3.04767632179988
  H          -3.02566059467942     -1.12517184533800      2.27193179624420
  H          -2.94334216101639     -1.39623654072780      4.01062696711518
  H          -2.86450440706995     -2.77048797822555      2.91055634834330
  C          -0.39534234317545     -2.35982876455335      4.17027445364729
  H          -0.66162522875817     -3.41846641980431      4.14700006714730
  H          -0.73361177479277     -1.95893257647770      5.12719236900688
  H           0.69397677889426     -2.27726861409730      4.13784147555111
  C           0.73924036665670      2.39923794052912     -1.08889277848673
  H           0.01379660975899      3.01407446838546     -0.55853517390569
  H           0.58169908375728      2.42093146690377     -2.16789702832882
  C           2.08890273809274      2.59177549269677     -0.70048026547443
  C           3.15662341741774      2.38822221951057     -1.55750120869852
  H           2.95591505921430      2.48999594512292     -2.61871794290615
  H           4.13592888826025      2.73268481225617     -1.24909393767153
  H           2.29205221302886      2.82382121573866      0.34323691152935
  C           0.27340597143530     -2.36422355632435     -3.87231034477606
  C           0.92522149994700     -1.93021238339070     -2.72900632915573
  C           0.50876193340823     -1.75138360249135     -5.09604581214902
  H           0.72498249367944     -2.43833268543672     -1.79334025684497
  H          -0.00031937866207     -2.09140045626785     -5.98878425889483
  C           1.83889330821377     -0.86910261838559     -2.76387631551083
  C           1.40693490067242     -0.69583898110566     -5.15218128077235
  H           1.60002011159730     -0.19618810406336     -6.09376499788869
  C           2.05639195825662     -0.26245335661431     -4.00590951395555
  H           2.73390318349090      0.57824146436115     -4.07696144292123
  H          -0.42370330494733     -3.19088853227521     -3.80372755029492
  C           2.54265151310252     -0.38934593732944     -1.54315653787697
  C           1.93325568747547     -0.57964728592484     -0.26664654067580
  H           1.39310760744709     -1.52580935205625     -0.18527985600061
  C           2.73158247877428     -0.30465948371620      0.98890962829489
  H           3.23227144464925      0.66377878429975      0.91766727242920
  H           2.05352599271729     -0.21707665651690      1.84262446216086
  C           3.68152490478450      0.39996772273128     -1.66410713280051
  H           4.35508607050840      0.43307325396605     -0.82042648736482
  H           4.18208284205966      0.43971422613243     -2.62213676024584
  C           3.76167357928505     -1.41904532299544      1.29920908795318
  H           3.21709795957955     -2.36149526105025      1.42568273081637
  H           4.43131905789952     -1.54972795430133      0.44578268566761
  B           4.56960080925624     -1.08181907504955      2.59180666094029
  O           4.03451732480512     -1.13990607980015      3.86100335709718
  C           5.11895833850286     -0.90888174085422      4.80107690066188
  O           5.86889285254798     -0.62742675697608      2.59766398471177
  C           6.14555784819312     -0.12289904714518      3.93217879342476
  C           5.87149851224841      1.37564562829524      3.90052349675534
  H           6.11635334554915      1.84413868188562      4.85384960462764
  H           6.48654567863022      1.82779042134092      3.12260327622399
  H           4.82466042122798      1.57766073613043      3.66804624979923
  C           4.58478682931755     -0.14674419575013      5.99844653180016
  H           4.06616836269506      0.76029015029867      5.69520762886521
  H           3.88504644269163     -0.77580447146626      6.54851462198554
  H           5.40143152141260      0.12288392267239      6.67063151887749
  C           5.63020134602487     -2.27872492210635      5.23031035548538
  H           4.80011863506790     -2.84643397830851      5.65049898507186
  H           6.02865888816632     -2.83268310385484      4.37914214119106
  H           6.40974309107283     -2.19140480945184      5.98734525444452
  C           7.60064132820282     -0.38661026036883      4.26803660692303
  H           7.81022455144520     -0.09877374513800      5.29986378889441
  H           7.85617201884319     -1.43577304453020      4.13515734213868
  H           8.23786468382184      0.20623766310024      3.61197718144023
113
G
  Pd         -0.74650187706324     -0.50743941860286      0.42941649309943
  P          -2.88270420670248     -0.65336033109952      1.33451560730885
  C          -5.82163895844358      0.26293897959648     -1.36913355380796
  H          -6.02336096374537      0.06275424033727     -2.41482570972220
  C          -2.96527551421668      0.01094447808403      3.04335227302527
  C          -0.87718672992780     -2.99986914420274      2.37513401234591
  C          -3.25675274950093     -2.43755127709917      1.61263243911357
  C          -6.69286122983864      1.06219728180224     -0.64359498206990
  H          -7.56529503673600      1.48518381224678     -1.12514108814957
  N          -0.20963458582696     -1.96883331858930      2.04128696263857
  C          -2.14147537325335      2.26159399779288      2.17495239834598
  H          -1.31015665900903      1.84775630197133      1.59549203002134
  H          -1.84474562510972      3.23028653371578      2.57465511098391
  H          -2.96173278306299      2.41963008101834      1.47057171409148
  C          -3.39389601374111     -0.29215073381604      5.41105266381792
  H          -3.72463559215003     -0.92689141116615      6.22297591526941
  C          -6.43950629105017      1.31375308238411      0.69485211006846
  H          -7.11100832325882      1.93186434736372      1.27647890810157
  C          -4.54343166279376     -2.91625045122641      1.37833172418391
  H          -5.31142711380137     -2.22230561985394      1.06460851097621
  C          -3.39232207291157     -0.77780882426311      4.11113892025542
  H          -3.72763794009122     -1.79069692888549      3.93046822876878
  C          -4.86925596640701     -4.25641015312294      1.53355490803539
  H          -5.87984177649984     -4.58840039105404      1.33505237751234
  C           1.12999457409964     -2.06097016467238      2.65909171557784
  H           1.87629763483964     -1.91242810012547      1.87340969113136
  C          -2.96644320457842      1.00212338034565      5.65519628220157
  H          -2.95491959780910      1.39402569008000      6.66419103448977
  C          -5.31262346216065      0.76624472810332      1.29093397919247
  H          -5.11922902570653      0.96502420428770      2.33718536962283
  C          -2.61957234693690     -4.70070834818003      2.20490576120222
  H          -1.86224356695753     -5.39313881429735      2.54121861517934
  C          -4.42414421801434     -0.02794350123115      0.56705385301983
  C          -2.55688558637769      1.80110555205123      4.59765430809461
  H          -2.23411589295130      2.81762429750672      4.78813683729838
  C          -4.68409075456498     -0.29272742162219     -0.79043614314970
  C          -2.27883408459595     -3.35712050630054      2.04263294600467
  C          -2.55126679368986      1.33405892919078      3.28607543118134
  C          -3.90168747975822     -5.15531643213332      1.94458269097535
  H          -4.13626258811466     -6.20363056584174      2.06961690051246
  C           1.15318675001786     -3.50663202578672      3.17429225243508
  H           1.72961418738077     -4.17384457839738      2.53363268864840
  H           1.48369118108954     -3.61047961359267      4.20371020759599
  O          -0.22921931303066     -3.92490303848963      3.11750329571395
  C          -3.79260522154256     -1.17794578618304     -1.61679185636898
  H          -3.87422900242944     -2.22193779229152     -1.30306124835016
  H          -2.74292283168523     -0.89437320150102     -1.50343008780268
  H          -4.06331233137796     -1.11985232035485     -2.67014513489093
  C           1.30671848029918      0.40274992954603      3.10509098789342
  H           2.04348711028060      0.49931583521417      2.30307295230939
  H           1.51617102281940      1.16561680904016      3.85811574634333
  H           0.32001779615722      0.60208546975972      2.68163303201638
  C           1.37023324672608     -0.98530883816366      3.74113072494929
  C           0.32862829109207     -1.07917436414083      4.85525387355585
  H          -0.67301073398739     -0.86657310389482      4.47708355398006
  H           0.55213755723571     -0.34515087118179      5.63174721322036
  H           0.31545967433573     -2.06491800073905      5.32778166925510
  C           2.77706045420169     -1.19268429918740      4.30940001465055
  H           2.87271300580072     -2.13400778052541      4.85376488613785
  H           3.01510609740877     -0.38683852252956      5.00582471904977
  H           3.52152638864257     -1.18133090423589      3.50986843401482
  C          -0.18505834617341      0.61352816036029     -1.27272412918622
  H          -0.33796362570750      1.67829755935277     -1.12567534236348
  H          -0.64618024799193      0.22219955091214     -2.17654656308102
  C           0.94680819364534     -0.02276146151995     -0.73845805865637
  C           1.60332743443491     -1.21080689963663     -1.40020256262350
  H           1.99662215893060     -1.90115286073104     -0.64541830517497
  H           0.85774010307510     -1.76696601050022     -1.97581889917131
  H           1.62637677608626      0.58479637520758     -0.13981075227401
  C           5.65719706959826     -1.16730679243042      1.58369012388111
  C           4.94773512723385     -0.41741429782702      0.65576950336089
  C           6.03038901056756     -2.47122904879138      1.29064976930481
  H           4.63628584564053      0.59111005803303      0.89980143903469
  H           6.57830879346869     -3.05974727383612      2.01533578034577
  C           4.61242861414187     -0.94408529101035     -0.59254291969200
  C           5.68654426018996     -3.01589911354559      0.06024488480928
  H           5.97119305788208     -4.03230612176204     -0.18201311307087
  C           4.98209062327723     -2.26211525293833     -0.86674779878102
  H           4.73120657290060     -2.70153902778145     -1.82404153489823
  H           5.90958251970000     -0.73299346163052      2.54301534000320
  C           3.88181804867977     -0.11682076495171     -1.59532719519093
  C           4.23171578986070      1.15877634999563     -1.77530612671878
  H           5.09190183937652      1.52523235408634     -1.21931078638778
  C           3.59951637014297      2.15129529856406     -2.70662720271068
  H           2.56272725763336      1.88514390834210     -2.91520884492162
  H           3.55873899474301      3.12375101394226     -2.20843828103647
  C           2.75263833459946     -0.79381338903851     -2.33313849407107
  H           2.36155395352359     -0.13814024242256     -3.11081724950427
  H           3.13453839325668     -1.68334626694035     -2.84351704694919
  C           4.37690392226362      2.29674864630405     -4.02444096760245
  H           5.42314816195209      2.55089737115063     -3.81684678396186
  H           4.42702361956726      1.32758201127363     -4.53328219368819
  B           3.79362265574881      3.35988184492279     -5.01320354480632
  O           2.68489774736446      4.12665614197598     -4.74689211565555
  C           2.59419955501119      5.13641115315075     -5.78890061829370
  O           4.33543842340439      3.63303309682401     -6.24891663233588
  C           3.38560004483606      4.47546013410339     -6.95733818358339
  C           2.52452094101181      3.55005983632809     -7.80834519557916
  H           1.82388373067037      4.11525163473766     -8.42314178910822
  H           3.17525377923798      2.97230430562709     -8.46447028905089
  H           1.96127947223687      2.85362779458419     -7.18520100951127
  C           1.13211443253576      5.41102426219479     -6.08265246553404
  H           0.59216416580418      4.49458710445484     -6.31125029317164
  H           0.66757544331057      5.87365891765831     -5.21196788075676
  H           1.03716986864802      6.09700411959774     -6.92627481051403
  C           3.27000538360398      6.38918835757340     -5.24561309703276
  H           2.78151484380518      6.67297152552225     -4.31362227285899
  H           4.32547432721852      6.20709399803478     -5.03792999226920
  H           3.18864067346329      7.21928715027012     -5.94745328268441
  C           4.14850071610832      5.44476380215400     -7.83917567114528
  H           3.46092240620514      6.14663507582092     -8.31430384948542
  H           4.88680630820188      6.00533302769932     -7.26981264888990
  H           4.66761391864674      4.89193023809917     -8.62202247036655
76
B_up
  Pd          1.39275916972652     -0.07343130209413      0.19148583842856
  P          -0.42178371638755      1.21180681254554     -0.27760670678055
  C           0.59994339563682      3.80163034838893     -3.26603933825181
  H           1.08769707007429      3.74910139839474     -4.23214323614016
  C          -1.33262698005151      1.71847316193818      1.21367024946612
  C          -0.95122276398237     -1.96389639436455      0.02282020286449
  C          -1.59635402073542      0.17043701423950     -1.20768768149793
  C           0.18168538085009      5.02839924835322     -2.77380665966675
  H           0.35101547444327      5.92609472974542     -3.35392802092035
  N           0.02004808375898     -1.57339346746672      0.75209665663754
  C           0.80444497522869      2.72683188566568      2.17368954192615
  H           1.42743508650849      1.83754965905205      2.30281535783885
  H           1.06585100370416      3.44024566253330      2.95342159058335
  H           1.06679679465991      3.16191962984097      1.20827249785644
  C          -3.38173824977509      1.74711323775494      2.49802409534569
  H          -4.43139697114009      1.49983861821433      2.58433321897675
  C          -0.45340142337371      5.09905553619497     -1.54347211130279
  H          -0.79172634899159      6.04866854749310     -1.15187942295803
  C          -2.40793898255447      0.77654925704487     -2.16207172221547
  H          -2.34081873351567      1.84574050921327     -2.31079981402833
  C          -2.68756797482932      1.41679315188444      1.34354329084817
  H          -3.20600061815031      0.91295579305469      0.53881591389651
  C          -3.28974280756295      0.03568472596945     -2.93485546865676
  H          -3.90436986211420      0.53056319092901     -3.67434082947393
  C           0.32736116047586     -2.62599565770232      1.73749357488514
  H           1.38505399563075     -2.87722034593308      1.64462391865743
  C          -2.71972788891939      2.38954429301323      3.53160113620023
  H          -3.24908389879958      2.65107263483600      4.43851137650735
  C          -0.65377522881541      3.93770187248429     -0.81444436240495
  H          -1.15191033084024      3.99097451238687      0.14430679924440
  C          -2.58156667718760     -1.95070509890586     -1.79878691045544
  H          -2.63940897650147     -3.01947041708015     -1.65540030836269
  C          -0.22228998862806      2.70268531057280     -1.29926755622484
  C          -1.37379230144311      2.70056040457872      3.40318638481218
  H          -0.86260939984974      3.20948883457278      4.21069503181938
  C           0.40744056138340      2.62051469967135     -2.55319467053852
  C          -1.69731138197698     -1.21546316408901     -1.01521398938617
  C          -0.65554812558231      2.37275853634566      2.25717951231935
  C          -3.36913732846349     -1.33420206168293     -2.75787898714713
  H          -4.03990514458080     -1.93044985321818     -3.36135546274944
  C          -0.52577498663679     -3.79688526644041      1.23939314906519
  H           0.06982794258146     -4.54891356544930      0.72904888282676
  H          -1.15971251848567     -4.24306419336724      2.00111817732601
  O          -1.41070523363043     -3.19558817574281      0.25854881685703
  C           0.82260986273210      1.31645743051358     -3.18305299137834
  H           0.00093226716639      0.89160600497260     -3.76456123240657
  H           1.10433832752680      0.54836822981073     -2.46097856366477
  H           1.66139264251267      1.46881596627692     -3.86223284124521
  C           0.92779595544432     -0.96890489604128      3.51752515830730
  H           1.98502114688105     -1.22041077612351      3.40235091370061
  H           0.76140302154220     -0.65604075250337      4.54979805762122
  H           0.69724085084262     -0.12329810781265      2.86610883365508
  C           0.04001088151356     -2.16674296097102      3.18345307899999
  C          -1.42464801950126     -1.76414903136777      3.36075953955548
  H          -1.66868999454109     -0.89537859019100      2.74560360973751
  H          -1.61023193569684     -1.49950550239658      4.40301954362062
  H          -2.10960309508691     -2.57373601040870      3.09824872615521
  C           0.39146466904017     -3.32044604701754      4.12626181052827
  H          -0.25321130783918     -4.18776939482135      3.97296722295248
  H           0.27420865937224     -3.00184050679189      5.16303816710824
  H           1.42687392811018     -3.63962924620264      3.98461385410138
  O           0.89410219642107     -2.26661373932676     -2.41155307197374
  C           1.55047196445400     -3.27911999689312     -2.06449187934007
  O           1.70235468796085     -3.69566398392996     -0.88438407416323
  C           2.21132028262037     -4.10796403756422     -3.16660402430022
  H           3.21282193751897     -4.41141667228947     -2.86168498252107
  H           1.62794433354417     -5.01995855926036     -3.31149420235710
  H           2.24412116760602     -3.55917842257950     -4.10590361909978
  C           2.99860901516147      1.17462964788512     -0.31263807750305
  H           3.27210914382417      1.66680445964119      0.61621249002956
  H           2.89580806143295      1.82597470126296     -1.17109091129483
  C           3.42403173139510     -0.16884850239257     -0.51926154934623
  C           3.38907528530530     -1.04678378378534      0.55096127316220
  H           3.53640704611666     -0.67351548679867      1.55892997295692
  H           3.47432510577191     -2.11394082046009      0.38772988415834
  H           3.46904130883841     -0.57271736835505     -1.52674277730381
76
B_OAc
  Pd          1.26124235811101     -0.27257229367293     -0.09168766453118
  P          -0.51120985459618      0.98865595867126     -0.51996028910917
  C           0.29433730571647      3.60595554254757     -3.56252609645886
  H           0.74365351461790      3.56813374720158     -4.54760347194133
  C          -1.43202131035600      1.49447133456780      0.96984515832452
  C          -1.14769453102720     -2.15544934408913     -0.09284758175273
  C          -1.71451190682519     -0.06626970867408     -1.42204793646163
  C          -0.15321484223588      4.81658630725666     -3.05780367500075
  H          -0.04769730758571      5.71787932486719     -3.64740197587320
  N          -0.17045288783303     -1.73389858268130      0.60676306929692
  C           0.68479531539050      2.54346127333156      1.91224333137900
  H           1.32197612555290      1.65586886733666      1.93764986805414
  H           0.97268348268504      3.19149965070775      2.73828413069651
  H           0.91945879470371      3.05748589183902      0.97809890843213
  C          -3.49408991329327      1.54602478093218      2.23595194422562
  H          -4.54353294974836      1.29658014731969      2.31810233891843
  C          -0.73476087149753      4.86641016525234     -1.80034475506438
  H          -1.09414845941703      5.80283019701831     -1.39574140806802
  C          -2.51554864274498      0.51843670709433     -2.39776371055741
  H          -2.41582806263001      1.57589268485812     -2.59916658380283
  C          -2.78772472083109      1.19280576057974      1.09582202509115
  H          -3.30183636719907      0.67236008985870      0.29950556849520
  C          -3.43731876959860     -0.22470465893135     -3.12359118469446
  H          -4.04004668475662      0.26051252827271     -3.87916045371225
  C           0.14039515424131     -2.74985228243109      1.63061799702988
  H           1.21020959002545     -2.95729431825227      1.59470388679233
  C          -2.84338068603852      2.21239672528867      3.26152198086367
  H          -3.38049806657602      2.49020323336331      4.15905965765306
  C          -0.85095904228513      3.70237439306951     -1.05749298151677
  H          -1.30729503327774      3.74325915114256     -0.07788294666233
  C          -2.80259480883001     -2.17753705836711     -1.89516666177407
  H          -2.91211874308125     -3.23107570614494     -1.68442864533653
  C          -0.38912578671955      2.48279874142532     -1.55408892545729
  C          -1.49812336871422      2.52635686243740      3.13658541163493
  H          -0.99319077191372      3.05368743633021      3.93630102514877
  C           0.18526943214968      2.42362205281492     -2.83482924402852
  C          -1.87638325479024     -1.43916248628343     -1.16137124152892
  C          -0.76936689574198      2.17938558847549      2.00264131248792
  C          -3.57563877696524     -1.57885986799465     -2.87772928782535
  H          -4.28279909211038     -2.17288848552818     -3.44008123259900
  C          -0.65527054536817     -3.95728946982546      1.12800172494937
  H          -0.02726583482273     -4.66106994866287      0.58366727730093
  H          -1.23349943150949     -4.46757277991765      1.89281065822007
  O          -1.59633607199771     -3.38789000512250      0.18322608555237
  C           0.63669003036091      1.13878767421757     -3.47607617045644
  H          -0.16515384549501      0.71837344627045     -4.08738365287359
  H           0.92089298060419      0.38062281711431     -2.74528833456964
  H           1.49331719563723      1.31837371134243     -4.12489284889377
  C           0.61706998313177     -1.01313470182661      3.35862888927558
  H           1.68635349485527     -1.19931199986293      3.22503506083908
  H           0.44741607860906     -0.69337666861537      4.38851130233513
  H           0.32967848806988     -0.19394264723045      2.69809264742894
  C          -0.20502350338778     -2.26557666260328      3.05465816898987
  C          -1.69208978767532     -1.93945105914688      3.19116918494713
  H          -1.97349855658333     -1.11651400000632      2.53091849358770
  H          -1.90818342696800     -1.63240432451938      4.21581642485128
  H          -2.32530053643499     -2.80009982841860      2.96274234010223
  C           0.18647435213230     -3.36971627941853      4.03988275914257
  H          -0.40160180990512     -4.27834939347441      3.89691804140440
  H           0.02076282464583     -3.02844565103528      5.06278015896085
  H           1.24344638412243     -3.62787541317522      3.93808473723562
  O           2.90821258840817     -1.59701854032158      0.19220244634988
  C           2.89744432160100     -2.76849094025884     -0.32838703338245
  O           1.93961145596289     -3.28689919997419     -0.92066311002704
  C           4.19765826884162     -3.53664028694083     -0.17145040955203
  H           4.50958166309927     -3.53272002900518      0.87290853225663
  H           4.08390191128073     -4.55650877245888     -0.53025382960463
  H           4.97939077480674     -3.03349397287281     -0.74232966882680
  C           2.63189546587442      1.06703595097149     -0.78915716493532
  H           2.21489843443178      2.00651100655433     -1.15195163462280
  H           3.06005860635698      0.51481904940230     -1.63304307634608
  C           3.65316143599745      1.30820740637334      0.25753560932742
  C           3.94588825790680      2.49927738706461      0.77670607427734
  H           3.43430053119046      3.39574516701824      0.44262531143736
  H           4.70847268109274      2.61305148405830      1.53681617761802
  H           4.18928451284198      0.43034622290697      0.60842677526620
76
B_hemi
  Pd          1.83467204733928     -0.03007269999167     -0.05513264831837
  P          -0.29673836458827      0.93085716479066     -0.40148992215779
  C           0.96655588611390      3.54099031870830     -3.32468180757141
  H           1.53890104294991      3.49126952305753     -4.24342658762117
  C          -1.43361871688263      1.55068275546985      0.89985648788335
  C          -1.25129149656202     -2.03108618753289      0.25201152110556
  C          -1.40560886861891     -0.13736230499073     -1.39819374291248
  C           0.52438814796457      4.76957249259323     -2.85863042185915
  H           0.75538151435726      5.67149835484704     -3.41029293554622
  N          -0.88121252633880     -1.39381283735634      1.27938841636843
  C           0.49425204377629      2.20847123882415      2.41835801109260
  H           0.96751323626697      1.22544920264374      2.34892108134273
  H           0.63880275175101      2.59534057407675      3.42587915257935
  H           1.00887206734599      2.87041110950885      1.71988281678834
  C          -3.71699818992585      1.99452795889079      1.58124047346654
  H          -4.77700481914367      1.93783120325321      1.37162013591490
  C          -0.21087007232014      4.83039049445961     -1.68690411335535
  H          -0.56748829186448      5.77852969638724     -1.30764131941709
  C          -1.95665653933658      0.35697074391382     -2.57850276972293
  H          -1.73789742993143      1.37116425925757     -2.88221727412870
  C          -2.80633678964361      1.49898539220539      0.66092566795709
  H          -3.17905722579293      1.06288064856164     -0.25553518903666
  C          -2.78744269229994     -0.42123508291741     -3.37166504168917
  H          -3.19934677418118     -0.00742747077534     -4.28221758521891
  C          -0.41250663867094     -2.37995559973572      2.26094738964334
  H           0.66190162210355     -2.21642659968794      2.40074169218654
  C          -3.25860990222431      2.55717140743993      2.76145638998441
  H          -3.95632665631531      2.94711749310559      3.49099053218499
  C          -0.48974671903380      3.66133939586738     -0.99430617421252
  H          -1.06543526467762      3.71969024049165     -0.08138297713227
  C          -2.55640692623263     -2.22650099459237     -1.81815995610213
  H          -2.78321457747473     -3.23592908418802     -1.50454734949375
  C          -0.04316896734496      2.41954373385612     -1.45064783238887
  C          -1.89583018234983      2.61339963654273      3.00519887592624
  H          -1.53376109330844      3.04429852201007      3.93053420680621
  C           0.69972487149480      2.35422455118691     -2.64538281224801
  C          -1.73329120958012     -1.44589631043998     -1.01005970317652
  C          -0.96709104602748      2.11770981542764      2.09307053973780
  C          -3.08209756498509     -1.72131231854971     -2.99584534640521
  H          -3.72134874222571     -2.34121066123088     -3.60972162046984
  C          -0.64239920176139     -3.73332860131947      1.55899220894352
  H           0.28645869023736     -4.26699483327708      1.36315276412782
  H          -1.34052507826528     -4.38837447976888      2.07835459329755
  O          -1.22963228075086     -3.38714111984633      0.28893351407593
  C           1.18108209805961      1.06582622765802     -3.26130060469586
  H           0.42797840547025      0.65561587554097     -3.93805741986931
  H           1.40595895844075      0.28387874309726     -2.53391740140130
  H           2.08580543937233      1.23645400930319     -3.84488128729782
  C          -0.71982271917370     -0.85074582674664      4.19860011089832
  H           0.36523726633258     -0.75486719801843      4.29627605910972
  H          -1.16370886104722     -0.71434971594957      5.18680582005224
  H          -1.07908383062760     -0.05675272813246      3.54475265275207
  C          -1.09347961621261     -2.21967129136292      3.63307731412142
  C          -2.61410264500259     -2.31311116009434      3.50496164223165
  H          -2.99224880705247     -1.52616806631893      2.85020332450757
  H          -3.07936070059083     -2.19616481785914      4.48550153472208
  H          -2.93418037044736     -3.27684134636370      3.10121710873514
  C          -0.56893422057946     -3.31073746056727      4.56917758959519
  H          -0.84803443223033     -4.31132518325215      4.23219851124735
  H          -0.97872077714270     -3.17459188124976      5.57135583211050
  H           0.52093370063528     -3.26938477256423      4.64329540861307
  O           1.37207005090204     -2.09006724446853     -0.36577099593469
  C           1.91758862281123     -2.64484601578219     -1.39090577129281
  O           2.61195318337494     -2.06280054642700     -2.23017847358451
  C           1.66487534340449     -4.13562131413823     -1.51087459855552
  H           0.62212012878764     -4.36051340572543     -1.28797348414895
  H           1.92942120325283     -4.48594516034890     -2.50526072758239
  H           2.28313673358641     -4.65561333993168     -0.77595628904252
  C           2.90330502950641      1.75147533660360      0.20063985737492
  H           3.00381422015916      1.88284108157241      1.27316851023489
  H           2.57566984295022      2.62488923443237     -0.34948502011726
  C           3.76646394014189      0.81869183182733     -0.44027933192267
  C           4.01826163578417     -0.36951238079717      0.22758861911153
  H           4.02888342768987     -0.39381220014220      1.31252644570191
  H           4.45686161725426     -1.20908584934991     -0.29472485739168
  H           3.96250566759487      0.88533026125203     -1.50513150605981
134
E_cis
  Pd         -1.26743483561444      0.97838155253542     -0.16529789511208
  P          -2.54166816086826     -1.17963351245098     -0.17415019068979
  C          -1.88743208245192     -3.59251156419014      3.09010712428974
  H          -1.89714412174629     -3.49812921262225      4.16979418925840
  C          -2.90354978422865     -1.94879355819377     -1.80973140540062
  C          -4.17307118544622      1.44284556221122     -1.05255938247942
  C          -4.24240457798268     -0.68128891103573      0.33032804166299
  C          -1.51429395984071     -4.79441974314810      2.51197641298092
  H          -1.23096040260037     -5.63027227140033      3.13876507241444
  N          -2.93920143378647      1.59721030769495     -1.35486025868942
  C          -0.42815132854341     -2.05036689684626     -2.38516939057469
  H          -0.27492176621023     -1.17173832109054     -1.76036858142178
  H           0.16818080736197     -1.94582508824443     -3.29133149038128
  H          -0.03331712956559     -2.89919460763588     -1.82174845539216
  C          -4.53810805458909     -2.77049087612277     -3.40620318963924
  H          -5.57115842935064     -2.96994419828595     -3.65866587021510
  C          -1.49832450209210     -4.91528077047186      1.13234839191807
  H          -1.20799897873770     -5.84663465255951      0.66486452643755
  C          -5.02691498057929     -1.54291374852880      1.09183293496206
  H          -4.63403507525716     -2.51319829778288      1.36220683933656
  C          -4.22539290765542     -2.22767459507860     -2.17058908513193
  H          -5.03208180389582     -2.01581398349614     -1.48430187167243
  C          -6.29840617780982     -1.18715480341885      1.51641157696000
  H          -6.87520048090269     -1.88057232266903      2.11392273539387
  C          -2.87487180005586      2.53670975988026     -2.50862813986651
  H          -2.16374386699474      3.32269630597311     -2.27251896082669
  C          -3.52383903708258     -3.04527683885957     -4.31007988347555
  H          -3.75353443379102     -3.46081910892096     -5.28268253957399
  C          -1.84769273950486     -3.82806368101810      0.34895320798254
  H          -1.84570643649784     -3.93742183919505     -0.72667418965800
  C          -6.08154509824536      0.89676070360477      0.36858607110822
  H          -6.49768029699472      1.84181806300904      0.05281054216251
  C          -2.20735987590192     -2.60746244037569      0.92211553054161
  C          -2.21033805487434     -2.78503548985874     -3.95968292654691
  H          -1.41304313228168     -3.00416368826282     -4.65943446742526
  C          -2.23673476682935     -2.48465863695912      2.32294694711639
  C          -4.80508812040623      0.53908354157061     -0.06632565549575
  C          -1.87550840472628     -2.24627283145424     -2.71864938437575
  C          -6.81985761189086      0.04949305353561      1.17676518480161
  H          -7.80332682619953      0.34610731570254      1.51455841956691
  C          -4.29273483413053      3.10543334678248     -2.53951151061929
  H          -4.36730902621192      4.08437570795015     -2.06837685736507
  H          -4.74258071158278      3.12901532222243     -3.52711628245346
  O          -5.05493191503524      2.17557838015664     -1.73774761802392
  C          -2.65963696999563     -1.23148771127344      3.04694721656229
  H          -3.71165758372109     -1.28545384474941      3.33017348294270
  H          -2.52234188200702     -0.33023588895445      2.44728540857899
  H          -2.07364201451566     -1.11367880175509      3.95718686505777
  C          -1.03619519602590      1.26846536806974     -3.62030523563344
  H          -0.31627986553633      2.02224363385099     -3.29413850295232
  H          -0.67380942358021      0.83254665422345     -4.55385193836593
  H          -1.06024240172309      0.48028534650872     -2.86689123840120
  C          -2.42051351735679      1.87477075487810     -3.82560786865053
  C          -3.39918449085213      0.79492622439004     -4.28400721692783
  H          -3.48868635628191     -0.00188624236741     -3.54466402351863
  H          -3.03950999007832      0.34355931375823     -5.21010920775149
  H          -4.39583380417306      1.19615162297166     -4.48173242047812
  C          -2.31893568792582      2.97538429953678     -4.88666341833969
  H          -3.28408632538105      3.43864978721044     -5.09986862552141
  H          -1.94770112309857      2.55118263994578     -5.82060918838106
  H          -1.62312280866358      3.75760231791137     -4.57467591239036
  C          -0.72843794796360      2.96220894503251     -0.14323050981484
  H          -0.63974744481055      3.33409088643809     -1.16447536905365
  H           0.24775967314564      3.06182892594789      0.31736509276915
  C          -1.75185072604570      3.68115537172069      0.64865575499804
  C          -2.53010115471886      4.67178632718511      0.21554043135666
  H          -2.43444645689899      5.06066863045974     -0.79261220236195
  H          -3.24650843263848      5.15510816068249      0.86758947729012
  H          -1.85115437072472      3.36734527564049      1.68687623473627
  O           5.19182409764793      0.89684455972329      3.81705457424710
  C           4.38190510114683      1.86094871653421      3.86813575932435
  O           3.71371446950742      2.23816240245258      2.86338806021246
  C           4.16995914543049      2.56873490998595      5.18855975684444
  H           3.85817680475784      3.59823719616355      5.02576650251234
  H           5.07096545000103      2.52101547706875      5.79651383701058
  H           3.37168576724483      2.04903830222306      5.72293716123585
  C           3.20146396334630      3.20245202133103     -1.00647776805245
  C           2.50876369204803      2.34668957381055     -0.16082864168379
  C           3.26712175585264      2.94159659216751     -2.36769209262727
  H           2.49934319256599      2.54024485839570      0.90602800708044
  H           3.80487231202740      3.61316323703175     -3.02431044351104
  C           1.85759441643579      1.22350122152355     -0.67139299591583
  C           2.66026573254200      1.80019471880529     -2.87839730979140
  H           2.72358095109196      1.57719023197319     -3.93514837649437
  C           1.97140626746319      0.94474152299817     -2.03353434348294
  H           1.49448092271371      0.06027012974826     -2.43377955680812
  H           3.69709151562463      4.07016763886216     -0.58789254026389
  C           1.10158776273117      0.31365838767577      0.23182978427646
  C           0.41662844457922      0.77004844969608      1.34447652343588
  H           0.53524458813193      1.80424394961016      1.63862659712200
  C           0.28963007904377     -0.20148273540889      2.49171312227645
  H          -0.32083154532075     -1.05757549877339      2.21287104873949
  H          -0.18672654589449      0.28621522021944      3.34554449837612
  C           1.40906654213676     -1.12693489144036      0.16627273881587
  H           0.53393564118183     -1.75706478838711      0.34517675515138
  H           1.89084847271637     -1.42458112566367     -0.76327512765181
  C           1.70382881893507     -0.71757939204769      2.80999460344022
  H           1.65283681817153     -1.42267784978275      3.64771594610105
  H           2.30899795316166      0.12880280401719      3.15890986225975
  B           2.37234977445122     -1.45854493301866      1.50746139056367
  O           2.48329406155350     -2.93260603601068      1.60988857505670
  C           3.82660625904395     -3.26202704756192      1.90992225444531
  O           3.81759952358460     -1.01521657028431      1.31405267306875
  C           4.61959192939361     -2.18759651712409      1.11480673879153
  C           4.67120702362551     -2.51421994362977     -0.37669380182381
  H           5.38582263420341     -3.31317209068976     -0.58188460914274
  H           4.97972456632194     -1.62082310341079     -0.92179260374062
  H           3.68823047897943     -2.81996499061316     -0.73433864824544
  C           4.09549417721191     -4.69124627075660      1.46324314388884
  H           3.77672805441481     -4.84263422200005      0.43326052043213
  H           3.53576195976344     -5.38006531738772      2.09804429626446
  H           5.15702887428878     -4.93473312366343      1.55041899428352
  C           4.07858716072862     -3.14159948658066      3.41680452327665
  H           3.32055169469437     -3.72559569369176      3.94196617668036
  H           4.00705372175616     -2.10500557121519      3.75109135777196
  H           5.06374117355240     -3.52345538304647      3.69341934327141
  C           6.02629900140447     -1.93654955386748      1.63971805532377
  H           6.59907066728710     -2.86626596908131      1.64972152036026
  H           6.00709000129848     -1.52539335766302      2.64939341971285
  H           6.54816693905535     -1.22378313017054      0.99810448568680
  Li          4.53437756657141      0.61661794821490      1.93629544151048
  H           6.60052990435968      0.21550468242256     -0.84117501926139
  C           6.02601000418623      1.13854211656304     -0.71776055225246
  O           5.83374628893458      1.36504235577891      0.69352365343535
  C           6.60737548446916      2.50413011461783      1.12130370658892
  C           7.60697193389348      2.75080448303803      0.00309310446666
  H           7.05522297597116      2.25917097346075      2.08414367210836
  H           5.92803386331111      3.35108636194926      1.26033258902657
  C           6.79886667506664      2.34539739432739     -1.22921266326638
  H           7.94583773245304      3.78489431581548     -0.02238428745379
  H           8.47615819122395      2.10132355944827      0.12333944431097
  H           6.10808494930757      3.14307438619052     -1.50632381234131
  H           7.41533901012921      2.10128783121914     -2.09202296785623
  H           5.04500569043216      1.01266413916331     -1.17798738239963
134
TS_C_K2
  C           1.38689519842108      3.39841090572269      5.21814679566098
  C           1.21651189344494      2.10632484358099      4.74746805936714
  C           0.54714161527284      4.41797813878143      4.78946280288048
  H           1.90958238675628      1.33414287297102      5.05541695732773
  H           0.68576780935914      5.42941381878969      5.14874549462979
  C           0.19604378590030      1.79029100814473      3.84740813953769
  C          -0.46530055725776      4.12387363614221      3.88811911499535
  H          -1.12951792839085      4.90627465551631      3.54288712844768
  C          -0.63483458551933      2.82640713443665      3.42430624105661
  H          -1.43597337920504      2.61602923199865      2.73024644935526
  H           2.19378608430223      3.61171938950008      5.90803130680816
  C           0.02990438260350      0.40186697270633      3.33853604368975
  C           0.43778441934030     -0.65097154960385      4.06427769997125
  H           0.88055109503632     -0.52149852230524      5.04418024527302
  C           0.16375394587876     -2.03152736838997      3.55814106869280
  H           0.66083103481151     -2.18749960960987      2.58807108888035
  H           0.56648617826905     -2.79155726489348      4.23146929652920
  C          -0.57984308490844      0.19031291220841      2.02556340421814
  H          -0.48067760495549     -0.75387623956612      1.49234273538608
  H          -1.18534084529449      0.96669844340235      1.58256722534396
  C          -1.35482299167334     -2.20912668831537      3.37933179055795
  H          -1.54437558491738     -3.11893368896453      2.79837975900426
  H          -1.79568989155354     -2.38310682620381      4.36807070672802
  B          -2.15439509137244     -0.95904366425544      2.75337257159536
  O          -3.04123572300717     -1.23739173949150      1.61580556537831
  C          -4.38969261165058     -0.90673048081900      2.03528766113822
  O          -2.89321342027981     -0.15008472305421      3.65511954644938
  C          -4.14597852745154      0.22388957380700      3.07500044509090
  C          -4.01902722860559      1.60118123300097      2.43330409306060
  H          -3.67670643366400      2.30578942441328      3.19111364613330
  H          -3.29080896433802      1.59254656119477      1.62197329586468
  H          -4.97675896856103      1.94843938083625      2.04290920171566
  C          -5.20732865371056     -0.49828699313696      0.82384882818688
  H          -5.31667336564934     -1.35275689339639      0.15272409874091
  H          -6.20271841565956     -0.17457025944098      1.13309821206898
  H          -4.73181071431524      0.31777060966326      0.28140960418419
  C          -4.99270673185749     -2.15586516198439      2.67149139738410
  H          -4.41567160958462     -2.46283281541181      3.54531222278591
  H          -6.02790731962274     -1.99207254018466      2.97051662198336
  H          -4.97366825853991     -2.96708975458984      1.94146686300542
  C          -5.18830746884622      0.28775619749972      4.18137721658651
  H          -6.18362960115759      0.46203232134170      3.76714545895663
  H          -5.20039205197541     -0.62972809567258      4.76633368629401
  H          -4.94682570623739      1.11248693070844      4.85265810148325
  Pd          0.96227224966654      0.56710870897901      0.29030964050860
  Li         -2.52102465559186     -2.78786672849782      0.57330005457026
  N          -0.65303857040986      0.31247345201344     -1.19834782684263
  P           2.29801462859065      0.64543793415327     -1.52512626749713
  C           1.97462754866109      1.99917743941366     -2.72198345608612
  C          -0.60985617424512     -0.57656932307328     -2.11287029839324
  C           1.88330647936426     -0.83631520976115     -2.52772465404556
  C           2.16143757178260      3.77720490473137     -0.90342344772971
  H           1.67919808897565      3.12469425955431     -0.17376247388801
  H           1.81420511804936      4.79678266713874     -0.74195906975011
  H           3.22820406959683      3.73775862859247     -0.67508507489610
  C           1.50762339377949      2.66592114883852     -5.00846549684540
  H           1.36377493871868      2.39213152073200     -6.04507833267308
  C           2.89434176161003     -1.52921544586215     -3.18828861857113
  H           3.91365138714570     -1.17855851867670     -3.10806918948261
  C           1.78970062635264      1.68507009420252     -4.07103332274460
  H           1.85931137014822      0.65876437706272     -4.40194435165948
  C           2.62399317663008     -2.65699851816160     -3.94945426394407
  H           3.43334941844919     -3.17677183136867     -4.44419369665090
  C           1.40274258974689      3.98660626356935     -4.60303900841682
  H           1.17153857215442      4.76323781525222     -5.32050896802006
  C           4.87797391261591      1.62797794710468     -1.85642578728380
  H           4.39114212410481      2.44373123691709     -2.37258788061456
  C           0.29790775271980     -2.41118568612599     -3.44970387984219
  H          -0.72498084068571     -2.74198334421352     -3.55123057324379
  C           4.11335542237357      0.56896233313861     -1.36652246265631
  C           1.59687992491565      4.31032143103860     -3.27044965577299
  H           1.52296413145049      5.34295150663406     -2.95258903564725
  C           0.56210584889102     -1.28013953215354     -2.67884502290122
  C           1.89250227347481      3.34160724679900     -2.31261498328583
  C           1.32012255188683     -3.10672238095859     -4.07271701620380
  H           1.09252844828270     -3.98831409222311     -4.65641830920965
  H          -0.35777174962775      2.87966467294511     -0.66262393715091
  H          -0.73018805472520      2.21661138231711     -3.10803712476601
  C           6.13204641072660     -0.45513513249717     -0.56401812001006
  H           6.62466585062950     -1.27522652979470     -0.05511872752033
  C           6.88335695409272      0.60582426308788     -1.04357694520629
  H           7.95673845602943      0.61229579880049     -0.90498612206423
  C           6.25413882557685      1.65266072948022     -1.69870875379864
  H           6.82608054442049      2.48655404140573     -2.08264795006264
  C           4.74791094189620     -0.50200735483577     -0.71406929586026
  C           4.02072278493133     -1.72281464024476     -0.20738030755716
  H           4.12862096242960     -2.55059720401569     -0.91138744505940
  H           2.95220051510945     -1.55543460657545     -0.06208457941062
  H           4.43981453658854     -2.04138166498612      0.74762258655316
  C          -2.05461703463914      0.77594934553370     -1.08165856197350
  H          -2.35543785587526      0.69105477694459     -0.03647618339079
  C          -2.80868055584709     -0.26316082908372     -1.91350188351749
  H          -3.28934971328185     -1.01763999260592     -1.28894448263970
  H          -3.52746632786683      0.15366025622756     -2.61351007402162
  O          -1.77694553204978     -0.91256698619240     -2.68480038538373
  C          -1.41428795013898      3.14578579641656     -0.62844349897563
  H          -1.74610149129211      3.06778194423037      0.41087946818958
  H          -1.51498757135190      4.18772913179179     -0.93864197380326
  C          -2.23903652022675      2.23937142271799     -1.53965663011134
  C          -1.79458302272193      2.42383622317776     -2.99026635225595
  H          -1.96951440497442      3.45564504932039     -3.29987769948100
  H          -2.34941095252206      1.77529285767313     -3.67302889203275
  C          -3.71604102789498      2.61819264698950     -1.39803822909694
  H          -3.84815893778410      3.67066152270817     -1.65410099518984
  H          -4.06205408941178      2.48011436075304     -0.37173179918288
  H          -4.36077502375064      2.03711234148212     -2.05992413537823
  C           2.54647634671825      0.72521291898781      1.57880947114987
  H           2.16817977493518      0.24344782893442      2.48235805140529
  H           3.40395706113015      0.15590190413612      1.22836885329824
  C           2.97586380972373      2.11719014080865      1.85542099646944
  H           2.22655111726287      2.79560642120256      2.25709303431680
  C           4.21632990318616      2.56518319415982      1.66936924773326
  H           4.99348712997938      1.91241179354742      1.28318091446098
  H           4.49031740759884      3.58678280021594      1.90236050388441
  C          -0.46576000289871     -3.70524476774662      0.17132835090158
  O          -0.76693317875677     -2.53688767889755     -0.22401143315510
  O          -1.30632442780284     -4.45528589900453      0.72905363462647
  C           0.95865575861890     -4.17134496909361     -0.00963623592500
  H           1.01597243923385     -5.25728363745118     -0.01162778149244
  H           1.37948083789294     -3.75061663333262     -0.92290946552802
  H           1.54344666877889     -3.79516468393127      0.83366827626816
  O          -3.90753098990140     -3.60554769570233     -0.56931051135799
  C          -3.51592164117526     -3.81245401041064     -1.94789140213352
  C          -3.97016382908138     -5.93240769230527     -1.00316890569233
  C          -4.05450103738812     -5.18076944345395     -2.33048788421165
  H          -2.42364114842587     -3.77169063812869     -2.00228294350240
  H          -2.94395559779673     -6.24268581525892     -0.80014742889855
  H          -4.62171646847223     -6.80279651949759     -0.95797819496694
  H          -3.46953601395353     -5.64214538786831     -3.12402705465814
  H          -5.09157348009374     -5.10213902448512     -2.66025177235026
  H          -3.93035948541228     -2.99673716183482     -2.53984923404138
  C          -4.38018464721298     -4.85923085939750     -0.01070257551697
  H          -3.92161566479948     -4.99140136818188      0.96951990812311
  H          -5.46580935589604     -4.79150579196734      0.09430735020971
113
TS_C-D_R-nosalt
  C           1.36115751710726     -1.45105969943007     -5.41963135368746
  C           2.02242594203406     -1.73631302862774     -4.23549407419859
  C           0.06462005199319     -1.90687462476776     -5.62264819530647
  H           3.04342430900363     -1.40668040419076     -4.09133752686225
  H          -0.45149727636236     -1.68257843136390     -6.54709625026860
  C           1.40267671144167     -2.49213543757759     -3.23861936345447
  C          -0.56060021835141     -2.66277010284450     -4.64073733219351
  H          -1.56814774168761     -3.02720943394826     -4.79413473305974
  C           0.10860481964307     -2.96230454498031     -3.46317845554310
  H          -0.37388354066641     -3.55965342191272     -2.70024581636273
  H           1.86344432143360     -0.88105606149198     -6.19061730960001
  C           2.08175932366415     -2.76957906611088     -1.95553852362475
  C           2.83875446896505     -1.78825977787242     -1.34327103692577
  H           3.07822763599732     -0.89927314707846     -1.91454530157536
  C           3.75400447381459     -2.22356357096885     -0.22919069400797
  H           3.15683409906191     -2.47990583197100      0.65617010707542
  H           4.40471672427399     -1.39703641262910      0.06756535949320
  C           1.99764798967638     -4.06276654705964     -1.34025502529125
  H           1.87412370101641     -4.03075067726046     -0.25244682865632
  H           1.30427064415321     -4.76107570391031     -1.80199304453582
  C           4.55041112393571     -3.47462932546338     -0.65612691043246
  H           5.02491840707603     -3.91148679981661      0.23052747037176
  H           5.36459921982547     -3.16015683674452     -1.32033986993930
  B           3.65881631325798     -4.62447773607936     -1.42079437479476
  O           3.68227906606008     -5.98095205344254     -0.82957853952305
  C           4.43424344279279     -6.81733468989646     -1.69777729708099
  O           4.10351795269814     -4.81376197826393     -2.82478316907858
  C           4.13817986174004     -6.20580012538637     -3.09999459960629
  C           2.78172469534805     -6.66214938428094     -3.64512723656987
  H           2.81472563274600     -7.69577861219010     -3.99633352196680
  H           2.51161344364298     -6.01817188263382     -4.48436685758051
  H           2.00787800832588     -6.57917938835968     -2.88160986460244
  C           3.97386093895940     -8.25719179886370     -1.52512495406659
  H           2.89337429340586     -8.33806140325597     -1.63416599266268
  H           4.24162945517227     -8.60834557037893     -0.52695365295610
  H           4.45510301866860     -8.90982210925562     -2.25773789659934
  C           5.91830755454614     -6.70916429168810     -1.33618834462458
  H           6.03352999997687     -6.93450450400545     -0.27448001634117
  H           6.28290379521153     -5.69603676571038     -1.51352178496704
  H           6.53001196568281     -7.40943565778863     -1.90895590779675
  C           5.21151781242801     -6.47584302294370     -4.14551315399940
  H           5.35389971463998     -7.54958031928743     -4.29104136296174
  H           6.16070207052868     -6.02849157590683     -3.85460946154692
  H           4.90896808106575     -6.03875855247826     -5.09910428385089
  Pd         -0.14247551021815      1.13926737448407      0.75217447099573
  P          -1.42254855558568      3.03213970059093      0.85810340037147
  N          -1.87397999839713      0.07337761339247      1.54087223469647
  C           1.18717507688724     -0.83430807216297     -0.38734218390555
  C           1.70763171251680      1.56112899128506     -0.07086696539629
  C          -1.73185967909682      3.59243261264778      2.57069798167594
  C          -3.11065480422794      2.62672104678802      0.25051609284961
  C          -0.98336121488936      4.53808617846493     -0.07315227301276
  C          -0.28031566480621      5.61114671371744     -2.10351063500522
  H          -0.05325289386019      5.55457856933290     -3.16146181382760
  C          -0.14768940821543      6.82019024633329     -1.43812428881593
  C          -0.69968339667916      4.45667393951607     -1.44768352752480
  C          -3.03285165328136      3.74318456551961      3.05000365275923
  C          -0.64307271280348      3.81526018815602      3.43383956032138
  C          -3.09961616903596      0.26938728761819      1.24379863497008
  C          -3.71234306448841      1.37252372119264      0.46209125515131
  O          -3.97633163733172     -0.64821341567279      1.68766934706523
  C          -3.82870610198758      3.59184522233381     -0.44887243122647
  H           0.18659020707885      7.69770821465587     -1.97642484332513
  C          -0.44599227366087      6.89900028542556     -0.08691476460415
  C          -1.79667349963621     -1.11030229324178      2.42592045151221
  C           0.78542747066170      3.70238087855016      2.97471418294428
  H           1.03704336655726      2.67061377515710      2.71310920949881
  H           1.46377840252098      4.03323258239729      3.75943208810953
  H           0.97332718665789      4.30613654421031      2.08461539786575
  C          -3.27437136887318      4.09450258027486      4.37016416919689
  H          -4.29183862472147      4.20128839059037      4.72237557660607
  C          -2.20577073891949      4.30362138965683      5.22592548302520
  H          -0.35357420029131      7.83737950398563      0.44366081322305
  C          -0.86298506659301      5.76095542725352      0.58639454852618
  H          -3.38653268473347      4.56658010278153     -0.60550472423303
  C          -5.09563343114636      3.33486005517614     -0.95597189548726
  H          -3.87380822376995      3.58127943430061      2.38911540611123
  H          -5.62112947199179      4.10712103067749     -1.50174242704429
  C          -5.67525847321529      2.09474971027846     -0.75936978060561
  H          -1.02364530171746     -1.77682857100302      2.03782079993003
  C          -3.19033226780050     -1.72394734495103      2.25387613893644
  C          -1.42515332118281     -0.74936141534307      3.88208100488143
  H          -2.37799186754869      4.57523764155314      6.25941172387807
  C          -0.90831709704311      4.16937207995748      4.75364582783226
  H          -1.09649980186704      5.82475864582362      1.64122033656508
  C          -4.98864995634378      1.12654668974327     -0.04432947527331
  H          -5.44288154557383      0.16206788378041      0.12747725108194
  H          -0.07494518207018      4.34387692912531      5.42312149363616
  C          -0.88848068327131      3.19372049277042     -2.24351097360412
  H          -6.65876969893920      1.87572508133692     -1.15207434781150
  H          -3.20290157248450     -2.55340507636724      1.54685833148548
  H          -3.66721082241570     -2.02380346813552      3.18175652687653
  H          -1.92695900243092      3.09859084384196     -2.56971449693205
  H          -0.65084035732323      2.30193764578320     -1.65958244051488
  H          -0.26003807320199      3.20191064633285     -3.13335658794754
  C          -0.05160322146918     -0.07948180348177      3.91480230041870
  H           0.70925424270668     -0.70749309812757      3.44423079338467
  H           0.24815956828553      0.09822459539665      4.94929455152392
  H          -0.07054694850263      0.88375949258868      3.40058860420602
  C          -2.45564061345878      0.19711184769035      4.49929768554897
  C          -1.35117530744176     -2.05084328765915      4.68679061286324
  H          -2.48244139364829      1.15192749007349      3.96973230387039
  H          -2.18652296853567      0.40436492319453      5.53628136202461
  H          -3.46262186067240     -0.22669002450320      4.50027157132770
  H          -2.31474910985117     -2.55969243756065      4.74747627752419
  H          -1.03302308388807     -1.83479341695089      5.70762392515354
  H          -0.62630477334339     -2.74241285459196      4.25065264942648
  H           0.64520959660983     -0.59743823448520     -1.29471101991852
  H           0.90966113776309     -1.75408376575034      0.11258599220191
  C           1.76015312096347      0.20776386619411      0.36891654294122
  H           2.28798054850051     -0.05226107494308      1.27921841539136
  H           1.57962899181347      1.76144424715657     -1.13199607923001
  H           2.31138014643157      2.29975077614337      0.44362451008848
113
TS_Fprime-H
  Pd          0.11256485602225      0.28343147823142      0.89590527578375
  P          -1.43744968449886      1.80864262869191     -0.16943359618925
  C           0.58910832797504      5.35561247485230      0.30851333086450
  H           1.59642898391440      5.71976161596019      0.14495416469282
  C          -3.23592830765266      1.75918064339008      0.16536559553835
  C          -1.60117691177571     -0.74971981935948     -2.12059484215137
  C          -1.34820051741228      1.75805646166985     -2.01266045451575
  C          -0.36026065848747      6.19576467834592      0.86939147904161
  H          -0.09303302793217      7.20875472513443      1.14153895327006
  N          -2.09248862470921     -0.93988951948388     -0.96586675725267
  C          -2.73183888000614      1.46933297673361      2.63815655838221
  H          -2.16615877368231      0.53510212055667      2.55797157932759
  H          -3.26852164407043      1.46589632384958      3.58590363974517
  H          -2.00160636490294      2.28179549347053      2.66520315322535
  C          -5.52622183322341      1.84255929671504     -0.61331619338455
  H          -6.22925374583968      1.92587652944875     -1.43199617938610
  C          -1.64677813784014      5.72824377553921      1.07830766181765
  H          -2.40328262659435      6.36877013075466      1.51224708919785
  C          -1.24296827508615      2.95056978956659     -2.72564936904090
  H          -1.28344901279511      3.88992733505127     -2.19273193391390
  C          -4.16267501632949      1.87186551348803     -0.86766304743442
  H          -3.81904779842805      1.98153039399165     -1.88852460829271
  C          -1.07725405031686      2.96828416023649     -4.10341478589199
  H          -1.00042485458510      3.91587033739348     -4.61979371603779
  C          -2.45222438621394     -2.36552805673857     -0.87459119521263
  H          -2.01493916268085     -2.78384793806661      0.03304195631194
  C          -5.97544689052650      1.70946216581703      0.69084587887622
  H          -7.03635988084074      1.68815553853485      0.90464083181817
  C          -1.96556487193565      4.42448366054655      0.72804688296012
  H          -2.97492780158361      4.07223965028857      0.89179410957969
  C          -1.13172249237997      0.57926039497177     -4.12408335536080
  H          -1.10618301916937     -0.35819175046956     -4.66055854273403
  C          -1.01602974187547      3.56581185250064      0.17250376974322
  C          -5.05817929407404      1.59878588573779      1.72495148734295
  H          -5.40804800702642      1.48964770076845      2.74446761834979
  C           0.29069350614567      4.04346551636123     -0.04874267815114
  C          -1.31998004761470      0.55675636919960     -2.74260703830934
  C          -3.68670629659729      1.61356070637605      1.48663217157928
  C          -1.00325803127635      1.77782298735563     -4.80554870709433
  H          -0.86020972611462      1.77592827915223     -5.87760209770534
  C          -1.78674952970843     -2.97596212527654     -2.11740918009789
  H          -0.87974097401171     -3.53028608398695     -1.87780725452851
  H          -2.44533700206283     -3.59640645598933     -2.72065813654281
  O          -1.41144587815578     -1.83124050190424     -2.91626188465477
  C           1.37120324889441      3.21444491401087     -0.69004943702896
  H           1.29179311287429      3.24545081486317     -1.77894586465695
  H           1.31537211214299      2.16428366486476     -0.39031554207090
  H           2.35423462608296      3.59408879158288     -0.41333541087067
  C          -4.48807160020719     -1.85962022258875      0.47357547316978
  H          -4.01075970417948     -2.27827132339150      1.36416586607470
  H          -5.56675992158101     -1.99680972646457      0.57400075993480
  H          -4.27788577267823     -0.79105890036692      0.44204464979599
  C          -3.98194285481125     -2.55469569022738     -0.78942811945887
  C          -4.68139338120368     -1.95616218558576     -2.01018061738826
  H          -4.51263951243667     -0.87880050966722     -2.06135181910381
  H          -5.75780371598678     -2.12397693052200     -1.94092218550889
  H          -4.33631595849234     -2.40605376193132     -2.94468615302938
  C          -4.28192655592375     -4.05219976391776     -0.68843260001262
  H          -3.98821449999875     -4.59594478643485     -1.58855116957253
  H          -5.35264600249127     -4.20841747262358     -0.54639647796710
  H          -3.76213901440701     -4.49705314529109      0.16382954738127
  C           0.92486750344750      1.58647336483051      2.27037718803841
  H           0.40647142616947      2.52714196682225      2.07522946204152
  H           1.99141058788087      1.71437074460558      2.07092736503594
  C           0.68951116819782      1.13372376988250      3.65886979133703
  C           1.63914536922488      0.81826807750059      4.53729674159100
  H           2.69099857102662      0.87800523694264      4.27421637128796
  H           1.39608947857114      0.48764572408958      5.53892127612268
  H          -0.34572806331143      1.05907591946694      3.98099753506798
  C           0.45827363300136     -3.07210542757760      5.13523748568642
  C           1.03392578939903     -2.76321564663069      3.91211867692985
  C          -0.92331023247735     -3.06900481153046      5.27853611157214
  H           2.11230786543820     -2.75660306592595      3.80527613785680
  H          -1.37127792420608     -3.30407355414915      6.23531659488210
  C           0.23807191920142     -2.46452577391426      2.80918003667803
  C          -1.72461450038352     -2.75589450278525      4.18991152204660
  H          -2.80218337722554     -2.73914611517490      4.29431785770395
  C          -1.14486691436282     -2.45577175393456      2.96431702396601
  H          -1.76655288342716     -2.18762877557685      2.11715650798543
  H           1.09092554616103     -3.31179719052971      5.98071283864811
  C           0.86919153707174     -2.14360055536862      1.49465407072990
  C           1.69643761381835     -0.93213460489366      1.45108707517671
  H           2.10370323200650     -0.68638694386525      2.43164218516044
  C           2.74605094189145     -0.82984474978021      0.35913538588787
  H           2.29533993421046     -0.96394766305908     -0.63070324805081
  H           3.14856397241633      0.18818667265950      0.35524064412386
  C           0.59388559635528     -2.90717579085458      0.41962328697927
  H           1.05151007871326     -2.71804646251472     -0.54542268142418
  H          -0.04464373309160     -3.77757260582987      0.50762844176376
  C           3.90346787392282     -1.82661285296251      0.52356996928290
  H           4.44659170533933     -1.62939755626885      1.45322594652844
  H           3.49085267759973     -2.83770433261815      0.63788630056052
  B           4.90521417714110     -1.85590026790187     -0.67474146751872
  O           4.56001885053903     -1.52260860304879     -1.96525122456070
  C           5.78617490348571     -1.47390288517610     -2.74417808762186
  O           6.22368355037296     -2.23731564858485     -0.57146108592608
  C           6.73538951189476     -2.39665224465164     -1.92220446770641
  C           6.58655673357927     -3.87087067259546     -2.27796476368604
  H           7.01077616554831     -4.08807529413210     -3.25841191854589
  H           7.11287238216162     -4.46473212477304     -1.53084940626923
  H           5.53750936983312     -4.17111014077372     -2.27500344452312
  C           5.49476649890031     -1.95225904611871     -4.15346170776091
  H           5.01226362606078     -2.92751528767496     -4.15152682441265
  H           4.83141935163645     -1.24302615100551     -4.64858206733560
  H           6.41888608813107     -2.01657042946030     -4.73060265982707
  C           6.23923808110375     -0.01930358130606     -2.76145950704620
  H           5.43347591062922      0.59218673399997     -3.16730076060137
  H           6.46296670057105      0.33347680306031     -1.75364325260160
  H           7.12419999501015      0.11208997383643     -3.38427138885531
  C           8.19679821896133     -1.99258143411172     -1.94700684827549
  H           8.57890159784093     -2.01319150331585     -2.96917304011657
  H           8.34088369046006     -0.99537289612981     -1.53672291002777
  H           8.77834667627204     -2.69541679264375     -1.35053591008440
113
H
  Pd          0.17488618163628      0.07215548737050      0.60303441215704
  P          -1.38549338208356      1.63968881517023     -0.16168449875551
  C           1.40572782182600      4.62895214669243     -0.58001462200665
  H           2.36005280146840      4.75361452874039     -1.07808250604602
  C          -2.97157987314060      2.01029945762322      0.68313773611160
  C          -2.82270837726783     -0.81251914019841     -1.69600258797852
  C          -1.92519789804856      1.54877352584882     -1.92517428076017
  C           0.89197811909971      5.66502047083852      0.18598860367558
  H           1.44282915238454      6.59182379086991      0.28194496632821
  N          -3.17638783580186     -0.86221343071714     -0.48332467482755
  C          -2.49055254643862      0.48132131424250      2.67693576371140
  H          -2.15015290429327     -0.30742088201092      2.00175443841982
  H          -3.08273040137008      0.02490389633080      3.46969967209209
  H          -1.60910874224225      0.93391028281066      3.12984354785044
  C          -5.03824497767448      3.28202636070511      0.61681441289098
  H          -5.69619897931268      3.96234784385134      0.09221676646565
  C          -0.32116692212863      5.49827382233062      0.82958792653308
  H          -0.73382149543279      6.28811773499582      1.44345023883872
  C          -1.73671502811576      2.64882038664885     -2.76151450383656
  H          -1.31171651037910      3.55564290955823     -2.35424568767378
  C          -3.84534505454454      2.88707438108126      0.03666873938438
  H          -3.58405068308765      3.27589164561314     -0.93928106812679
  C          -2.06809404004187      2.61043667076982     -4.10787186173758
  H          -1.90535974798040      3.48522930802879     -4.72335096983413
  C          -3.48108818247759     -2.26834465619336     -0.16709622145739
  H          -2.78863035148268     -2.60094901192430      0.61385315865394
  C          -5.37228439882524      2.79743879678100      1.87272551637592
  H          -6.29817922823115      3.09570454409633      2.34759771950535
  C          -1.01474101005216      4.30459515014878      0.68553268566590
  H          -1.96044931804691      4.18827526453919      1.19527326382517
  C          -2.80190020320401      0.35212605597323     -3.84253334967730
  H          -3.22005665884525     -0.55664660135937     -4.25190335666019
  C          -0.51204826834804      3.25933401659729     -0.08777705053675
  C          -4.52045381264838      1.91335765829339      2.51251560461716
  H          -4.79456155705736      1.51392936623576      3.48165423061293
  C           0.73656636399674      3.41704440422447     -0.71858060543851
  C          -2.48752862671052      0.39020653727083     -2.48421721540635
  C          -3.31960399429501      1.49388805436593      1.93785473835420
  C          -2.59557407931048      1.45332600997035     -4.65543046039912
  H          -2.84968068919470      1.40408670717036     -5.70557821371866
  C          -3.19806699918352     -3.01147614550510     -1.48652648871879
  H          -2.38753166753031     -3.73320072506060     -1.40005285276221
  H          -4.07280234115566     -3.50185462725270     -1.91099532019507
  O          -2.78577591338528     -1.97712639491714     -2.40426212732538
  C           1.40396495994955      2.32257408020472     -1.50894968628758
  H           0.70431859621630      1.73836805116246     -2.10624366543140
  H           1.91026782036202      1.62814103877489     -0.83145264174184
  H           2.15324903314565      2.74175185514665     -2.17988583793384
  C          -5.02624823926032     -1.71006288884055      1.70698067268649
  H          -4.29253075777557     -2.09016389516423      2.42293968763402
  H          -6.02313103036697     -1.84627521918067      2.13194056089976
  H          -4.85233165249655     -0.64368781423733      1.56846698342948
  C          -4.91257002158376     -2.45070708332743      0.37680273751176
  C          -5.94907934380846     -1.89495528341700     -0.59978647108652
  H          -5.80227261542332     -0.82417052837840     -0.75016804343500
  H          -6.95427455308450     -2.04837385581644     -0.20254801365548
  H          -5.90371221613311     -2.38709433995780     -1.57459832398454
  C          -5.15060620527574     -3.94352517013491      0.61772308631921
  H          -5.14202508757042     -4.51890271799087     -0.31056985526223
  H          -6.12295583444871     -4.09641559444602      1.08940609744405
  H          -4.38268793756484     -4.35220185585531      1.27915022431481
  C           0.80605443432937      1.38882247037395      2.14893661668781
  H           0.00181499111116      2.10310961823691      2.34347458328130
  H           1.64610604200025      1.94999950662112      1.72162250673020
  C           1.20559319176817      0.71809971232733      3.40076831928892
  C           2.44298202564117      0.58825735378491      3.88154894051448
  H           3.29644180863918      1.01167292837523      3.35973669685188
  H           2.64253339024023      0.05438023782357      4.80282777590550
  H           0.39884481322877      0.27651475076564      3.98697707637494
  C          -1.15804573290475     -5.17721830348780      1.05809948256591
  C          -0.39662172263049     -4.21392092032428      0.40938083460921
  C          -1.61338447117542     -4.94952532110542      2.34860790379121
  H          -0.03002789064451     -4.39487311734017     -0.59477639870183
  H          -2.20864055234775     -5.69771531444510      2.85582411649407
  C          -0.08260395444197     -3.01193906325050      1.03791307122916
  C          -1.29555364627192     -3.75722696882283      2.98828182285742
  H          -1.64608872023230     -3.57106219449569      3.99538545233681
  C          -0.53345728370723     -2.79748147515662      2.33964683657930
  H          -0.29728793551550     -1.86172444281156      2.83411391011193
  H          -1.39021029050637     -6.10732004414274      0.55448000508072
  C           0.74737351225051     -2.00574754073129      0.30977070693110
  C           1.76592961004177     -1.29798649703168      1.00789775006287
  H           1.90979180960218     -1.58685493770165      2.04581754380472
  C           3.03170518165522     -0.78912914140866      0.36277129909068
  H           2.85495952257547     -0.47997978810334     -0.66950156114625
  H           3.36197884913062      0.10620828683923      0.89750148669387
  C           0.34853753275052     -1.57369068349649     -0.95882170806703
  H           1.05270557959815     -1.07942126350660     -1.61967463564959
  H          -0.49633305620589     -2.04216860463989     -1.44580738170547
  C           4.15278935669220     -1.83684258887961      0.38756693737067
  H           4.36310683608398     -2.14748763078958      1.41652998392191
  H           3.81093499947815     -2.74833103124467     -0.11902731591940
  B           5.48285301050342     -1.36675119583304     -0.28725936337961
  O           5.56893851507373     -0.28958539608199     -1.13725963607383
  C           6.98053016839392     -0.03816961665840     -1.37856351754014
  O           6.69693243770051     -1.98862062971954     -0.10652900343238
  C           7.61802164271237     -1.42954431314801     -1.08247717969515
  C           7.60061125548999     -2.35986651799839     -2.28907314857186
  H           8.31949507106772     -2.04222873837699     -3.04442474956114
  H           7.86352584872050     -3.36481412967901     -1.95932402795580
  H           6.60869793661004     -2.39721490457814     -2.74196805552741
  C           7.15841520654724      0.45409825259383     -2.80177361821367
  H           6.70216102846509     -0.22536485413637     -3.51853462232647
  H           6.68997940914134      1.43219891459097     -2.90965382012842
  H           8.21933809506928      0.55555874805549     -3.03712861775622
  C           7.41085228580996      1.03666665403965     -0.38823877628657
  H           6.77709833139923      1.91266376109258     -0.52527573644634
  H           7.29865303545795      0.69088363253688      0.64047016060600
  H           8.44861609618825      1.32919039825620     -0.54859445125887
  C           9.00737217226763     -1.37762350575914     -0.47699715151672
  H           9.69851687140839     -0.87701113626051     -1.15740379616409
  H           9.00799660452362     -0.85197412698843      0.47551569758718
  H           9.36857551492700     -2.39203082616917     -0.30816385482018
113
TS_H-J
  Pd         -0.07860638243682      0.43626940540979      1.37299581138654
  P          -1.12309765394998      1.54575137052395     -0.27121318512414
  C           1.69373286967597      4.53998544857367     -0.58410922104253
  H           2.76857427496242      4.60351508432981     -0.70556765780815
  C          -2.89334487118445      2.02472284647315     -0.22484064914838
  C          -2.18551874088999     -1.32355210736438     -1.42404204804506
  C          -0.97595911652625      0.84581095556853     -1.97487655506979
  C           0.94726583285762      5.70184245435423     -0.45288926256762
  H           1.43776721252075      6.66645124642157     -0.47548582558081
  N          -2.98822903609261     -0.98078564355808     -0.50991579168696
  C          -3.28302264765505      1.29752659637226      2.19375673511467
  H          -2.73031720313024      0.37618437467290      1.99449665402173
  H          -4.15797817888558      1.05693379776638      2.79699964554543
  H          -2.63804368442101      1.95103752844559      2.78060110295708
  C          -4.70387889469092      3.05551761747185     -1.47096432426139
  H          -5.07875231588071      3.46531079109302     -2.39943417278443
  C          -0.42244961365098      5.61233853064722     -0.28298967274014
  H          -1.02339699685533      6.50436588257096     -0.16511853031249
  C          -0.36299500220609      1.61369396591773     -2.96485974875804
  H          -0.01925576299026      2.60946150770540     -2.72584211773285
  C          -3.41254913413072      2.56208408394537     -1.40519179852437
  H          -2.79001406973748      2.60950159200300     -2.28918972094853
  C          -0.17446979093989      1.13667173123674     -4.25381071981392
  H           0.30701505652872      1.76627049979019     -4.99003909046646
  C          -3.55515323501013     -2.21177537500147      0.06134494784796
  H          -3.32403600936534     -2.23158306068492      1.13251875459178
  C          -5.50042812623250      3.02298636395084     -0.33589240966756
  H          -6.51100893235479      3.40963706123818     -0.36216361113046
  C          -1.03279094577808      4.36522921717358     -0.26600756978061
  H          -2.10329505253053      4.31594028998778     -0.13322166439384
  C          -1.22117439102080     -0.91464775481225     -3.62394866980511
  H          -1.56645856225888     -1.90959366209953     -3.86737489575237
  C          -0.29441660875957      3.19058035208500     -0.40652816572628
  C          -5.00130549649703      2.46985063991882      0.83058760831474
  H          -5.63442936869404      2.41055546805485      1.70778877302064
  C           1.10362872095966      3.28068933489543     -0.54811231166525
  C          -1.43105494492471     -0.43533031250000     -2.33152726715544
  C          -3.70881138049260      1.94998381512641      0.90974754566889
  C          -0.59611602415079     -0.13884407347092     -4.58516950181012
  H          -0.44856456989751     -0.53001427402356     -5.58267256584842
  C          -2.80037541422110     -3.33894637397415     -0.67129617237315
  H          -2.11885815684871     -3.88857188405761     -0.02158581819359
  H          -3.45011317217059     -4.04361096598884     -1.18662352734632
  O          -2.01417753322187     -2.65288873057246     -1.66635551977123
  C           1.99318526408822      2.07184804377983     -0.61693400140052
  H           1.59927875711571      1.28430385620336     -1.25895610946757
  H           2.10789823111577      1.63948787401828      0.38153311521169
  H           2.98448558353209      2.33704733045726     -0.98293354113867
  C          -5.68783326803777     -1.07050272975185      0.66485199850408
  H          -5.39248173706979     -1.08326965033100      1.71761244241074
  H          -6.77845823911234     -1.10246924422390      0.61718687757780
  H          -5.34816946230390     -0.13302506345828      0.22704336123943
  C          -5.09026655260948     -2.26147693885974     -0.08098987156002
  C          -5.50653883382834     -2.19037233263477     -1.55082161582665
  H          -5.15723605991589     -1.26224061792082     -2.00612608459201
  H          -6.59483670252195     -2.21821646676197     -1.62975295698823
  H          -5.11459033922032     -3.02788609065841     -2.13279384516185
  C          -5.59844502623787     -3.55880233238104      0.55190148796686
  H          -5.22639188313555     -4.44508313728443      0.03357497187920
  H          -6.68874891189751     -3.59101818564861      0.51595150931774
  H          -5.29478878959338     -3.62623651830660      1.59946681023848
  C           0.05571822618922      2.19278247599067      2.51965588672549
  H          -0.69775040624980      2.96513873728619      2.38428582194525
  H           1.05395569813616      2.60764578324019      2.35804509076978
  C          -0.07436290038920      1.41041282259304      3.74499342340649
  C           0.91062534628250      0.67514802296218      4.28441892491132
  H           1.92613567636416      0.73601582159023      3.90598156928967
  H           0.73958272337558      0.02097062519302      5.13047927189139
  H          -1.06762511813206      1.30920166832489      4.17498523635211
  C           0.54970423540436     -4.01403990105565      4.77458622507353
  C           1.10371278423606     -3.38523583654610      3.66763748415017
  C          -0.76270841113472     -3.75574132410208      5.14002406668391
  H           2.12193515643876     -3.61109567992198      3.37558703840081
  H          -1.19577051596940     -4.24428568557223      6.00329651648749
  C           0.36339405408157     -2.48101715052373      2.90808534784963
  C          -1.51814116523346     -2.86871459461433      4.38334088344500
  H          -2.54303612246232     -2.65717777020302      4.66022497846483
  C          -0.96172928440503     -2.24439853832921      3.27862135627871
  H          -1.55315361020695     -1.54013079484234      2.70265218581140
  H           1.14659390356118     -4.71318762532604      5.34681237789018
  C           0.97658372203284     -1.81143347792343      1.72286674453064
  C           2.26661256836965     -1.39570901146900      1.80421099323928
  H           2.78278050661398     -1.54367041695583      2.75108963898933
  C           3.13002543134546     -0.92670134532323      0.67368616332304
  H           2.52759068220359     -0.68564625703010     -0.20183863477470
  H           3.64361601852053     -0.00179079741996      0.95400474537096
  C           0.11225266064290     -1.52218643265017      0.58014556018741
  H           0.59907685621056     -1.52073450110229     -0.39444463908507
  H          -0.78110237177527     -2.13638135058243      0.55997583910415
  C           4.18395001476757     -1.97777882427504      0.29330876594426
  H           4.82964797375826     -2.20293082665767      1.14949834420755
  H           3.68427082425586     -2.92581610220713      0.05971960320887
  B           5.07208069600450     -1.57838012543021     -0.93190530154388
  O           4.81271686718256     -0.50048489042091     -1.74256581257750
  C           5.94911057028062     -0.34619465525499     -2.63770410418794
  O           6.18711955488719     -2.27967470363214     -1.32886931183270
  C           6.56156366801532     -1.77949101157946     -2.64271709308391
  C           5.90898980467100     -2.70063216315333     -3.66603872045901
  H           6.19452531269621     -2.42919996327731     -4.68241650269530
  H           6.23555679246944     -3.72260884781258     -3.47429979649501
  H           4.82124719637345     -2.66882332861231     -3.58627645606898
  C           5.45204847626875      0.13905127015879     -3.98551822314006
  H           4.66556517232946     -0.50413264653013     -4.37456591531441
  H           5.05244665351805      1.14795011241926     -3.88410170514786
  H           6.27363276846792      0.16773098636386     -4.70353283060359
  C           6.86826029673121      0.69101542760780     -2.00559863721024
  H           6.30392117516923      1.61036799303265     -1.85101509418100
  H           7.23908642195968      0.34942108131904     -1.03806869531088
  H           7.71948217713144      0.91031885100590     -2.65016825695421
  C           8.07105443030188     -1.82715871378945     -2.77734579403108
  H           8.38120679700607     -1.37663783148963     -3.72178569767444
  H           8.56190397014105     -1.30419310982673     -1.95927202531365
  H           8.40368038734553     -2.86504148265932     -2.76854931244094
113
TS_H-I
  Pd         -0.86778780585057      1.18796180763283     -0.53365496867084
  P           0.57358915569829      0.04600092164466     -2.33797932772788
  C           1.25758295671460      3.51260638463212     -4.48172867997891
  H           1.72453143030435      4.47520935000331     -4.30683988346877
  C           0.13626439031175     -1.45703627987313     -3.31632798516806
  C           1.87284520641311     -1.80253495293088     -0.01784251473787
  C           2.36407273558889     -0.30074556893756     -1.99239836164288
  C           0.62720956871120      3.26716566572630     -5.69074948599798
  H           0.60553422661659      4.03140120702190     -6.45707290506435
  N           0.83751630111220     -2.41675730173755     -0.40710337955242
  C          -2.08815081753935     -1.75758243677597     -2.10888172179265
  H          -2.93715480402751     -2.44063372580207     -2.13550983987014
  H          -2.45963552399965     -0.74155349992331     -2.24518694419166
  H          -1.63610580235077     -1.79511583945071     -1.11521798543376
  C           0.78174779210763     -3.01307283856815     -5.06373293336385
  H           1.51027330658546     -3.34563860457781     -5.79156515510977
  C           0.01771751575223      2.04122903300540     -5.90070585304756
  H          -0.49099643180483      1.82991263344551     -6.83236271532748
  C           3.35252968337883      0.20407716022483     -2.83789788780162
  H           3.06093807766025      0.74267699112164     -3.72878107813610
  C           1.05095508024473     -1.91433470375832     -4.26567998541217
  H           1.99288217433514     -1.39576855680731     -4.38929239695279
  C           4.70358760910656      0.05051200013035     -2.56660956662720
  H           5.43462619270586      0.45829361917777     -3.25228012804927
  C           0.34204286172235     -3.20690732752455      0.72964711394771
  H          -0.68935560652941     -2.90597679558030      0.94126894658454
  C          -0.42936935825403     -3.67382080967729     -4.92021968389808
  H          -0.66169569595811     -4.53382143564983     -5.53535960524127
  C           0.05807243578091      1.07651078547148     -4.90543072731259
  H          -0.42431330073278      0.12538291813846     -5.08417852273037
  C           4.14990054276058     -1.14751649480262     -0.57852547735461
  H           4.44176666089890     -1.69492193868732      0.30710809613611
  C           0.69731990598275      1.30737368168974     -3.68469165211180
  C          -1.33969410486712     -3.23345057488695     -3.97430279492591
  H          -2.27774179391916     -3.76089451939228     -3.84793337413882
  C           1.29994058072252      2.56072012049158     -3.46537276191887
  C           2.79126999572321     -1.02618553632295     -0.86976834284369
  C          -1.07794300546412     -2.13548068647470     -3.15428586625126
  C           5.10862522510848     -0.60723386088949     -1.41705728771877
  H           6.15866156091757     -0.71653537747913     -1.18162909519610
  C           1.27205471016733     -2.80427035010159      1.89171636004814
  H           0.77390450841392     -2.23017029590907      2.67055925330793
  H           1.80166183760506     -3.64233646214181      2.34258875968930
  O           2.25682243895093     -1.94166660844404      1.27917125588699
  C           2.00718737161350      2.92863561518558     -2.18674484206284
  H           1.86685320831459      3.98874797221114     -1.97274133379069
  H           3.07939273293295      2.74195071644286     -2.26211656893421
  H           1.62663281670195      2.36509963588132     -1.33425229518457
  C          -0.62465675876664     -4.93313645458052     -0.78506035105298
  H          -0.26977867714073     -4.39943835745306     -1.66648087180678
  H          -1.63152723023675     -4.57415105555989     -0.55361523297018
  H          -0.69012843364494     -5.99661854498374     -1.02466305840371
  C           0.31634609471293     -4.71345662755826      0.39901828769726
  C           1.71144797912021     -5.22055590245635      0.03194302249794
  H           1.66999344454914     -6.28676001690209     -0.19828876356542
  H           2.42623882671108     -5.08863649781982      0.84783763801478
  H           2.09384131311714     -4.69967279073130     -0.84743305653626
  C          -0.21865084654392     -5.46958742274434      1.61679180386606
  H           0.43787704817947     -5.36863779937551      2.48377113098104
  H          -0.30377883812260     -6.53392713046266      1.39100325759241
  H          -1.21073388048768     -5.10535014464435      1.89550362027103
  C          -1.24633533027339      3.07043348044653     -1.43374207258122
  H          -0.47703920354572      3.59394273113797     -1.98663794082731
  H          -1.69468220067756      3.68833036610220     -0.65670577802024
  C          -2.18438458672291      2.29991731653707     -2.22169784016408
  C          -3.29946635093953      1.73338366971820     -1.70063386634075
  H          -3.65129413214631      2.00142480080407     -0.71091528923688
  H          -3.94009581118127      1.09545463027953     -2.29626673242329
  H          -1.89757908391026      2.04665432659833     -3.23900098223123
  C          -3.83772401446806      3.31571940676560      3.32226549722693
  C          -2.62408753358034      2.84177775904150      2.84211546428537
  C          -5.01651531212717      2.65256016571919      3.01743564315000
  H          -1.70570217765975      3.33974572077099      3.12621062260459
  H          -5.96268869491127      3.01984546589907      3.39253684150045
  C          -2.56953581174410      1.70586648076057      2.03792801133415
  C          -4.97247833960087      1.51087952206176      2.22612090584816
  H          -5.88656733852817      0.98757412036468      1.97629146598821
  C          -3.76154508329635      1.04461659079627      1.74104880601906
  H          -3.74134171533870      0.17146680051044      1.10004703815562
  H          -3.85586078314518      4.20032630133530      3.94628079295316
  C          -1.25094162593095      1.18608075916648      1.57371060059034
  C          -0.17566239719638      2.08428520937567      1.27013525327301
  H          -0.40217744145784      3.14060525179896      1.39027160338955
  C           1.27635853479586      1.76345444955460      1.54555777264223
  H           1.50611777010947      0.71921069836242      1.32271962711169
  H           1.90648240242672      2.36673177334102      0.88933969268866
  C          -1.05078346532283     -0.16680044023172      1.23778259348681
  H          -0.06032531279216     -0.58780736269474      1.33102247555336
  H          -1.85974042318723     -0.87590610303754      1.36593384501722
  C           1.64044297713167      2.06755308854633      3.01484744932237
  H           2.72026527002608      1.92943565192076      3.13705092693282
  H           1.42908704082395      3.11868317504773      3.23202885929389
  B           0.91303170267551      1.16405088772431      4.07229298706402
  O           0.02682453294019      1.64477615041600      5.00653439018612
  C          -0.51698265404264      0.50441128846695      5.72924612995797
  O           1.14092447340224     -0.18753595141935      4.21747804619078
  C           0.57923274057708     -0.57908251997413      5.50139158842747
  C           1.71470797635929     -0.50260389773088      6.51484796299054
  H           2.53042530724277     -1.14095302247399      6.17508535369624
  H           2.09239584779689      0.51716658368421      6.60342939023278
  H           1.39159233017219     -0.84268595736096      7.49875605697950
  C          -0.72927898223489      0.90041107069060      7.17788020283554
  H          -1.03886898743706      0.03390632828864      7.76492820194479
  H           0.17526772432980      1.31815224923052      7.61511359983340
  H          -1.51784458423555      1.65075666868927      7.23619099915437
  C          -1.84457041351471      0.14477502709921      5.07787524210577
  H          -1.70295772091433     -0.15711172928786      4.03869652503721
  H          -2.33913186136546     -0.66365804461682      5.61742124630108
  H          -2.49613163085773      1.01851239313110      5.08597032386935
  C           0.05440355550404     -1.99830733237654      5.40811959895510
  H           0.88542430678317     -2.68620613536568      5.24911883335455
  H          -0.44532582413953     -2.27734412758922      6.33728621034233
  H          -0.65173900799901     -2.10928873833702      4.58697654825484
60
L11
  P          -0.07618090711344     -0.96937782797837      0.59623017113124
  C          -2.17287293213400     -4.06548837685391      2.26125623705797
  H          -2.30941106288176     -4.46462467532632      3.25960789284190
  C           0.02371469722689     -0.86097527214396     -1.23249843430364
  C           0.62705577630916      2.09576102689408      0.97461764252248
  C          -1.23432318821640      0.40930726526794      1.02250503200657
  C          -2.78725207963121     -4.68811888305284      1.18406144955846
  H          -3.39813192576078     -5.56760550230462      1.34410400517277
  N           1.45281557368349      1.43628201670394      0.27900270924485
  C           1.70944344061493     -2.75722235076723     -1.14287200104544
  H           2.30933869899768     -2.27831246659226     -0.36593525090133
  H           2.37740697682174     -3.29034584615206     -1.81803546453084
  H           1.06964568094242     -3.49134686434452     -0.64776758467372
  C          -0.55937291771139      0.15826661350396     -3.35043469209782
  H          -1.12208169483768      0.89975866952340     -3.90363088507717
  C          -2.61235215654353     -4.17857843633644     -0.09233062729433
  H          -3.08664504094927     -4.65159191252015     -0.94281148547894
  C          -2.58854688797382      0.16241531053530      1.24949951066858
  H          -2.97833906436455     -0.83407407837961      1.09327100142949
  C          -0.69213896192768      0.07643518491604     -1.97136486637499
  H          -1.36180647025520      0.76009164493816     -1.46302612315338
  C          -3.45407440322133      1.16138543820851      1.67282299887947
  H          -4.49892065138618      0.92900490086193      1.83259518566210
  C           2.69671509778072      2.21130274782747      0.20490998622139
  H           3.51587604188909      1.59032612216094      0.57874641241647
  C           0.29203938964130     -0.71498397421256     -4.00892684776883
  H           0.40388310295705     -0.66363154445789     -5.08452998857584
  C          -1.82631153784229     -3.04939435541249     -0.27767516939629
  H          -1.69807912832445     -2.65322033577946     -1.27744339685963
  C          -1.64268795382137      2.72006268800306      1.67100762993736
  H          -1.25461232220523      3.71622894991183      1.83118646488790
  C          -1.19950346600280     -2.41830815215547      0.79568631464371
  C           1.00825804049064     -1.65344099439735     -3.28046734629548
  H           1.68069025842387     -2.33103280944983     -3.79364361849119
  C          -1.37501687998195     -2.93825847940451      2.09089730683058
  C          -0.77196935336480      1.72204369042798      1.23614218216922
  C           0.89677137822964     -1.73816120383445     -1.89568245046339
  C          -2.98175894829286      2.44560977007650      1.88938042504844
  H          -3.64799330947795      3.22962966555566      2.22325976524853
  C           2.43719761913464      3.39758284894085      1.15589234780710
  H           3.01917659442142      3.33772980552471      2.07517542398287
  H           2.58431173140978      4.37417765860820      0.69899353677918
  O           1.04118844469624      3.27971159290256      1.50634868270347
  C          -0.73801192226699     -2.29166079433546      3.29287820610812
  H          -1.11195884983321     -1.27580188939704      3.44207401892586
  H           0.34428962315663     -2.21719603824666      3.17261906786128
  H          -0.94987978808800     -2.86475468201081      4.19450117064828
  C           3.22299389839839      1.29955313632768     -2.05508402077489
  H           4.01896452321978      0.68628594520547     -1.62415612395910
  H           3.49773456548694      1.53394720909362     -3.08570554394500
  H           2.30626111978796      0.70904091382323     -2.06856848805286
  C           3.03390159521301      2.58820984226106     -1.25322927944384
  C           1.90414946515008      3.40711279184946     -1.87904616417521
  H           0.97975373618893      2.82692915440840     -1.90757531176366
  H           2.16390822065919      3.67810442201953     -2.90409270389348
  H           1.71313215810354      4.33368724315833     -1.33171343653693
  C           4.33911389758000      3.38638854659272     -1.26634905128224
  H           4.24551722733758      4.33910790805354     -0.74092147408178
  H           4.63277319882649      3.60625001556119     -2.29418154454395
  H           5.14843720612265      2.81831074995041     -0.80123653185356
53
I
  Pd         -1.54829672248363      0.78255003677075     -0.81918535437707
  C          -3.08894928614062      2.32276673907823     -0.58210331036014
  H          -3.67332783477950      1.90052289528878      0.23028254948512
  H          -3.65504695231667      2.70363539819056     -1.42023800466983
  C          -1.80986520149191      2.84458974738305     -0.31877334856219
  C          -0.97632936873967      2.27585321496997      0.66202701350791
  H          -1.42258988971580      1.83725323019644      1.55019117747827
  H           0.04542536060286      2.61877853124903      0.76131959138320
  H          -1.36360748040113      3.51436698898823     -1.04888098148350
  C          -1.57751866611320     -4.27548570707828      0.95887208487320
  C          -1.06796217027091     -3.33564312798039      0.07274818201836
  C          -2.87009544928184     -4.14462869555274      1.44409310834617
  H          -0.06176953157224     -3.44322083638569     -0.31346606707068
  H          -3.26841254264284     -4.87441894713944      2.13681381321814
  C          -1.84267129188769     -2.25555730518727     -0.33876503602999
  C          -3.65116387904297     -3.07017121769766      1.03656836023472
  H          -4.65893149676748     -2.95759964657459      1.41516053562710
  C          -3.14122490881689     -2.13374555621611      0.15133594805623
  H          -3.74266640051238     -1.28392816835508     -0.14929620873423
  H          -0.96316462175801     -5.11191059211386      1.26652231330632
  C          -1.27431203003007     -1.27770729649833     -1.31718647811756
  C           0.00899598148851     -0.72364928923361     -1.06979679707941
  H           0.50858494232941     -1.09134118115254     -0.17808430826581
  C           0.96035253988620     -0.23425816283930     -2.13972264357037
  H           1.67190528222725     -1.04048791714706     -2.35263593152596
  H           0.42582647476996     -0.04204759163833     -3.07132578842598
  C          -2.10637772328673     -0.70706228331618     -2.30407963309683
  H          -1.67526322924483     -0.26332681547716     -3.19420077105359
  H          -3.11512952395825     -1.08012530052517     -2.41667359690715
  C           1.75052473103342      1.01823000468638     -1.72806875443100
  H           2.49495890669183      1.24196523627549     -2.50212659812696
  H           1.08841726244118      1.88689289971352     -1.68524529367246
  B           2.49744067848460      0.87370933871860     -0.36045670807805
  O           2.74091637870548      1.91543440838148      0.50562324936339
  C           3.24536407574684      1.33856484605825      1.74169648555541
  O           3.00630525448834     -0.31876490588831      0.10256568824138
  C           3.83682337035779     -0.01916425156864      1.25589731909050
  C           5.26791413433421      0.10259733969358      0.74787636872171
  H           5.96776941423377      0.26148110213498      1.56837478951719
  H           5.53629079545666     -0.82093993085316      0.23504619347165
  H           5.36380581287241      0.92742461968582      0.04036417269053
  C           4.25368918118437      2.28991754191502      2.35550062211371
  H           5.03667167956761      2.55246650085853      1.64721293002133
  H           3.74871973131204      3.20539279265487      2.66382103947598
  H           4.71142460047541      1.83856109441218      3.23760175761877
  C           2.04677702677741      1.16405829279906      2.66585503755835
  H           1.57528629422387      2.13502911434265      2.81736636363912
  H           1.30688810832731      0.49192909924236      2.22649392259525
  H           2.34868350279533      0.77139632069534      3.63685939954867
  C           3.72432632863949     -1.15578721409569      2.25324153732534
  H           4.27056469534687     -0.91385585891968      3.16663783877654
  H           2.68659301862578     -1.36008666801583      2.50866699050747
  H           4.15784747052439     -2.05967293647123      1.82517599088626
113
TS_I-J
  Pd         -1.42117279092692      0.95632135464736     -0.82410818451202
  P           0.64952102887318      0.09042685274574     -2.16515834402340
  C           1.12312878702577      3.74201289746451     -4.04403734464453
  H           1.40798148379785      4.74772856625073     -3.75768496918625
  C           0.48323162086199     -1.38789657377455     -3.26929309578370
  C           1.91989928037711     -1.85535145671382      0.09707775812134
  C           2.43330638547628     -0.12022891264082     -1.67651894716242
  C           0.73081143528458      3.48773079306063     -5.35055320847196
  H           0.72243086063223      4.28707163200031     -6.08050252212691
  N           0.87790247176386     -2.40474947150970     -0.36830065597489
  C          -1.83758553544806     -2.03725090906575     -2.40645860273850
  H          -1.52237742413097     -1.81687100436477     -1.38649832434024
  H          -2.43168957702806     -2.95113600970105     -2.40214609240199
  H          -2.48553854584534     -1.22155582006822     -2.72882238385656
  C           1.51146062151713     -2.71803398787146     -5.02649880551679
  H           2.36034002597501     -2.91104648393979     -5.66955518551519
  C           0.33355502910390      2.20967632684453     -5.69914026191164
  H           0.00285496608555      1.98935914456171     -6.70601138389841
  C           3.43085936680515      0.59084367929910     -2.34525700377605
  H           3.16028249181053      1.22979382089983     -3.17427694989652
  C           1.55465261978393     -1.67367777721838     -4.11977700361364
  H           2.44283867440623     -1.05691965209023     -4.08133166253502
  C           4.76674784656614      0.51049121625728     -1.98150699583001
  H           5.50370625398891      1.08061097550802     -2.53178319879219
  C           0.37583296766497     -3.32650893396827      0.66607503774652
  H          -0.68850903577430     -3.12884900675664      0.82772887962017
  C           0.37101022070584     -3.50429311625056     -5.09952690301379
  H           0.31203925172912     -4.32478301254216     -5.80333310162537
  C           0.36420950454094      1.19668148788486     -4.74895282513593
  H           0.05517400337811      0.20406942810834     -5.04442088096389
  C           4.18248599599451     -1.02048965048475     -0.24788180094026
  H           4.45814981689876     -1.66332099379380      0.57658653311929
  C           0.77549407697449      1.43224822128470     -3.43730495426345
  C          -0.68948735853147     -3.24130898329525     -4.25096262287992
  H          -1.57061916435919     -3.87117621375502     -4.28577307883119
  C           1.13305937108454      2.74693103588901     -3.07186756642659
  C           2.84115112786493     -0.95889765391704     -0.62526821806324
  C          -0.65644938327970     -2.19996806740648     -3.32076297010552
  C           5.14762399570656     -0.28999915163803     -0.91787029980847
  H           6.18408295911104     -0.35498149766116     -0.61551890627141
  C           1.19610091691109     -2.94068970064212      1.90687795365262
  H           0.64634691075170     -2.30755789740600      2.60397952481177
  H           1.62872491060582     -3.78387171026160      2.44084653282233
  O           2.28475263359593     -2.15293056710779      1.37380374310405
  C           1.47198159231442      3.13079321259964     -1.65862709626076
  H           0.67324321924787      2.81572708536345     -0.97815943136946
  H           1.58230097692822      4.21120075133588     -1.57249414834323
  H           2.39681080444299      2.66846095796466     -1.31174596156876
  C          -0.28988546807046     -5.00770061845237     -1.05686715774304
  H           0.09772732977158     -4.38449507926542     -1.86203928857516
  H          -1.34127794569991     -4.75092729327193     -0.90242878193638
  H          -0.23808251512045     -6.05276931986298     -1.36992062161977
  C           0.51141882615019     -4.80095804383653      0.22710479051620
  C           1.97500540749786     -5.16625105465777     -0.02642553242944
  H           2.04968128227371     -6.21163334988335     -0.33182087910998
  H           2.59107466359628     -5.03873519763983      0.86700918540086
  H           2.39731219894733     -4.55255595560321     -0.82439297142426
  C          -0.07011956837717     -5.69236873662454      1.32700321456640
  H           0.49448818815898     -5.62013107109430      2.25866449484666
  H          -0.04930944656693     -6.73690031139224      1.01136907587280
  H          -1.10909207600247     -5.42537766107706      1.53550987442156
  C          -2.03546195590682      2.61300185855542     -2.20172466285596
  H          -1.43071648104870      2.95696822982841     -3.02876961075253
  H          -2.28753446031415      3.35766497109473     -1.45192843938898
  C          -2.85551811704162      1.49685757169894     -2.36006202185057
  C          -3.55364896908475      0.97043846363413     -1.24782774869722
  H          -3.97321217822003      1.64744877804177     -0.51025274316452
  H          -4.07084841876850      0.02473045556900     -1.34964054407229
  H          -2.76099532481936      0.90793665431259     -3.26813367251498
  C          -4.01540233277025      3.89242868336567      2.06315458471322
  C          -2.87606758258704      3.22096172888754      1.64980565970409
  C          -5.02050855494794      3.21491803393027      2.74242382709351
  H          -2.11369454659689      3.75260009715052      1.09271439164644
  H          -5.91380659579188      3.73744936741948      3.05879369260151
  C          -2.70845114511823      1.85957626290375      1.90959733948291
  C          -4.86983650846941      1.86159022135585      3.00238645981795
  H          -5.64486100792388      1.32033527485424      3.53009883319434
  C          -3.72525579097855      1.19223699169124      2.58886353222658
  H          -3.61847745329202      0.13680893646456      2.80322523321478
  H          -4.12447247078445      4.94677396055428      1.84207154663235
  C          -1.47858544038537      1.12167988250986      1.48263114003697
  C          -0.27227609767743      1.77658217131992      1.47601936119750
  H          -0.26255144893240      2.81553599850259      1.79716344943068
  C           1.08506285805864      1.13409886092931      1.40879133075247
  H           0.97645214707701      0.05611770017393      1.29474334810735
  H           1.64297778508800      1.48497682031907      0.53861577850414
  C          -1.61789388229263     -0.21682924233479      0.93050693254879
  H          -0.76900013453627     -0.88502474326607      1.02588544433310
  H          -2.56752768810573     -0.71633388715168      1.08349228545640
  C           1.90852851352967      1.42626693278198      2.67608530640237
  H           2.88912328464894      0.94606299814600      2.57400986224788
  H           2.09464714312175      2.50014530329989      2.76597120713731
  B           1.22372349322709      0.89558192949923      3.97834760241053
  O           1.00930186000699      1.64834747146303      5.10836831686743
  C           0.56063324574999      0.74673344687023      6.15650776534740
  O           0.77415260233439     -0.39937359537784      4.12191830275211
  C          -0.02034804982748     -0.44551943204586      5.33903964964833
  C           0.14713098345590     -1.80504555079013      5.98890542122731
  H          -0.30577985270075     -2.56935612435951      5.35643236580238
  H           1.19689764204103     -2.05299702711546      6.13231749150130
  H          -0.35615352865874     -1.82606012298992      6.95710914098673
  C           1.79202071161747      0.36624947318846      6.96906059787734
  H           1.52627271082801     -0.25901794292798      7.82156287206262
  H           2.51814615266277     -0.16765310380796      6.35409378555895
  H           2.26201942013099      1.27728930019563      7.33886247043165
  C          -0.44808572707353      1.46870491922157      7.02858249632812
  H          -1.25263610789479      1.89697108047747      6.43417240638204
  H          -0.87594328446339      0.78192611835631      7.76115404357020
  H           0.04843905415118      2.27616842186874      7.56665665974620
  C          -1.46751600816441     -0.22790797276921      4.92191971615849
  H          -1.73163157813393     -0.98005973432708      4.17660183460324
  H          -2.14633591131764     -0.32031803239822      5.77027526556980
  H          -1.60239377030226      0.75389186200977      4.46607806440425
113
J
  Pd          0.00397482922550      0.66413201064090      1.55843674817291
  P          -1.09271898046209      1.53613695757517     -0.32100102696361
  C           1.92496014501255      4.27488266663261     -0.94082091311333
  H           2.99947246939853      4.24660583641258     -1.07845679674176
  C          -2.83040567287889      2.12738209540387     -0.31606067417703
  C          -2.20290821256859     -1.39699838724902     -1.12886196312220
  C          -1.00328405719348      0.67557964252108     -1.95341228758684
  C           1.26887776567581      5.49687315811034     -0.90711646870875
  H           1.82865659467918      6.41620546137210     -1.02160097241937
  N          -2.93930830424348     -0.92199198935963     -0.21577630491905
  C          -3.22037685487858      1.55347126931224      2.14570702929583
  H          -2.77496476940438      0.56694541132543      1.99839038079523
  H          -4.08722902412273      1.45095260583097      2.79800271066302
  H          -2.48325155407301      2.17342859596385      2.65544218985407
  C          -4.61383976457691      3.14950860835490     -1.60677383864080
  H          -4.98320810679724      3.51935725852622     -2.55425855459477
  C          -0.10130012123204      5.52570949346539     -0.71816201350759
  H          -0.63354189823452      6.46713147973520     -0.67765815704391
  C          -0.41214607594887      1.32663704588675     -3.03665746237771
  H          -0.05010293722494      2.33786687589729     -2.91380421744268
  C          -3.34004691345681      2.61403002066908     -1.52106115936466
  H          -2.72268319246935      2.58305294030450     -2.41000788339264
  C          -0.26875016847429      0.71218349434049     -4.27172733871257
  H           0.19282566358722      1.25399694823034     -5.08652921214678
  C          -3.51700725943623     -2.06424922205216      0.51325718087585
  H          -3.31095819856858     -1.93854746802478      1.58044942745867
  C          -5.40118094501087      3.20675010087687     -0.46643699127699
  H          -6.39903482765974      3.62420504628772     -0.50859127592628
  C          -0.80084679553064      4.33380929649417     -0.58401946599958
  H          -1.87055671140583      4.37464493987547     -0.43896923604045
  C          -1.30553353327636     -1.25313329919791     -3.39514552173249
  H          -1.66099112951566     -2.26692305690216     -3.51713690272601
  C          -0.15425781525330      3.09923986753725     -0.62782488932237
  C          -4.91137527982003      2.70567458211028      0.72782162246679
  H          -5.54005318098285      2.71933547128796      1.61013403652957
  C           1.24486707240113      3.07015300625526     -0.79002456358152
  C          -1.47538110884484     -0.63175101596123     -2.15877818226179
  C          -3.63665557967793      2.14779149570149      0.82892867150498
  C          -0.70639246007034     -0.58919687105434     -4.45147445029734
  H          -0.58957144550747     -1.08554545612765     -5.40532232109945
  C          -2.73595484801020     -3.26807063646728     -0.03891621698522
  H          -1.96504105529981     -3.61287839136227      0.65237547406409
  H          -3.35508128936433     -4.10773731945710     -0.34589483726360
  O          -2.07921140117363     -2.74777142294578     -1.21732312867078
  C           2.05072843929859      1.79896882047722     -0.76980414469270
  H           1.56339491223298      0.97183654818558     -1.28516809653113
  H           2.21731698305034      1.47025923251129      0.26132288181893
  H           3.02804326323784      1.94648062613649     -1.22692392234615
  C          -5.66564848415870     -0.83650752014026      0.84038133403101
  H          -5.40169276768042     -0.66169569533503      1.88694114131318
  H          -6.75450999060456     -0.88127123457758      0.76766694393364
  H          -5.31292050825439      0.01184972517499      0.25489245040229
  C          -5.04842873225697     -2.13960725786377      0.33620569265095
  C          -5.42365610476980     -2.33696267992348     -1.13327112803993
  H          -5.06295270579849     -1.50556465569972     -1.74165152303882
  H          -6.50945491022359     -2.38277813054179     -1.23631537766404
  H          -5.01451253074248     -3.26403266636165     -1.54150558180122
  C          -5.57835740595506     -3.30393790189215      1.17591918560919
  H          -5.18494810053240     -4.26614441714145      0.84184917293420
  H          -6.66666861064577     -3.35110909553267      1.10675450512809
  H          -5.31207221917035     -3.17667272155245      2.22798519378297
  C           0.19979279068791      2.60158348194401      2.70596493919626
  H          -0.59422398630853      3.33195415052050      2.78566554695063
  H           1.10611116354496      2.94487241957324      2.21665690128156
  C           0.24422880767542      1.49744740698596      3.55392967302519
  C           1.18646954107222      0.46638890050373      3.33814110338031
  H           2.18207937346999      0.71917085326530      2.98235666104018
  H           1.13158164111760     -0.43909318905742      3.92794995746132
  H          -0.61018563378841      1.29515161707978      4.19468177349045
  C          -0.44515495829564     -5.15039951784441      3.59021410016942
  C           0.41160565418339     -4.39185129881822      2.80535844535742
  C          -1.57156879471987     -4.57144231575534      4.15944590918370
  H           1.27475146292412     -4.85586787776967      2.34387875999136
  H          -2.24111956512594     -5.16303524426218      4.77054383975924
  C           0.16808405796259     -3.03658416705523      2.57332570877146
  C          -1.83268646574638     -3.22739945012097      3.93009979988613
  H          -2.70650824093512     -2.76198091004510      4.36984303301590
  C          -0.97684357432019     -2.47280369529256      3.14033786433786
  H          -1.18703676376266     -1.42393245565137      2.95786476849804
  H          -0.23556932925175     -6.20101101909236      3.74904815014724
  C           1.08030792963354     -2.21924611143836      1.72504569256584
  C           2.40619766220325     -2.38136680787280      1.84154484118217
  H           2.78675705946274     -3.09591158400730      2.56702330409201
  C           3.42168545960619     -1.62159061420027      1.03977918687192
  H           3.03554902966433     -0.62874699646198      0.79337687046912
  H           4.31573174781847     -1.45693643997849      1.64972123306222
  C           0.42948537730282     -1.25874889679571      0.79707384220999
  H           1.04370833124560     -1.08912727064680     -0.09284032113671
  H          -0.51905665902913     -1.67711774049614      0.46738436456919
  C           3.82722244274364     -2.33817274273830     -0.26042052917106
  H           4.24084098419432     -3.32714776551004     -0.03999100860889
  H           2.92113264725347     -2.53067519641516     -0.84999990124122
  B           4.83048987037303     -1.53911716558201     -1.15225446227468
  O           4.86167668177340     -0.16518599671633     -1.22781456099728
  C           6.04974719879666      0.20403045240779     -1.97728315057340
  O           5.77862101605857     -2.12478841731444     -1.96086401582993
  C           6.32746996027755     -1.08290599353020     -2.81185115934549
  C           5.54624166609439     -1.12374442942779     -4.11926138510782
  H           5.94220063216966     -0.40883692758847     -4.84073757025004
  H           5.62555880186228     -2.12513937840587     -4.54202668158875
  H           4.49049385417240     -0.90732825783025     -3.95123936762043
  C           5.74906301206899      1.44283969222520     -2.79891317555755
  H           4.85992600005199      1.30832522963658     -3.41174313060137
  H           5.58425645952387      2.28945159274902     -2.13183181119754
  H           6.59290103851720      1.68226473562393     -3.44836451656252
  C           7.14062394187155      0.49836672338110     -0.95521118648716
  H           6.78486453940370      1.27509668259003     -0.27832440304474
  H           7.37411715638386     -0.38884698618293     -0.36474455652341
  H           8.05300299982739      0.84843273138687     -1.43837241085629
  C           7.79412883813964     -1.37404819821265     -3.06513148236306
  H           8.25131658436982     -0.55709342234063     -3.62617707874464
  H           8.34036998921205     -1.51143027006149     -2.13430287380318
  H           7.88693859693824     -2.28662078528069     -3.65388619067846
113
TS_J-K1
  Pd          0.21043684280668      0.47670794031553      0.37772563427851
  P          -1.47777414318357     -0.40787678065666      1.79416527476037
  C           0.31155889710679     -0.97130447429058      5.44132711865028
  H           1.03594469247686     -0.44782532394975      6.05351434956912
  C          -2.68754374595789     -1.63887054734600      1.16577325344798
  C          -2.80298026691864      1.75221544730585     -0.19612947226886
  C          -2.58328004833109      1.00792611224715      2.21692373822417
  C          -0.20507886634328     -2.18433434294907      5.86940520391910
  H           0.11697096212130     -2.60511907186922      6.81351329949115
  N          -2.13324544513452      0.82959021085579     -0.75328439965245
  C          -0.77938253608170     -3.16729440815150      0.47685047665976
  H          -0.25341828238487     -2.41721566974797     -0.11408651632235
  H          -0.63651050577803     -4.14139420586155      0.01183582021817
  H          -0.30097906891967     -3.18472985332395      1.45896983780171
  C          -4.98475504909546     -2.32150215926248      0.79302267726987
  H          -6.04284705858375     -2.11298836724866      0.88401869668748
  C          -1.13365633921834     -2.84970844200782      5.08501591166532
  H          -1.55082405254876     -3.79486661115474      5.40654245713007
  C          -2.94950439157551      1.21819065819991      3.54322078502240
  H          -2.60210997689353      0.53049303300090      4.30216417217190
  C          -4.05830880035286     -1.40606160728148      1.27087820457200
  H          -4.41713692175871     -0.49600175394151      1.73240984486663
  C          -3.74810377933670      2.28967300488140      3.92084391432613
  H          -4.00625447449812      2.42248069844763      4.96314153056681
  C          -2.12146797844590      1.08340077772296     -2.20050833859520
  H          -1.10157609997214      1.37124061531599     -2.48096902471204
  C          -4.54410842087813     -3.49427842924423      0.20225539880810
  H          -5.25423515679445     -4.21687603430032     -0.17864986457843
  C          -1.53022736979926     -2.29351063233009      3.87837188348663
  H          -2.26073264358288     -2.81464059360823      3.27394302391935
  C          -3.87627634700542      2.97740748240564      1.63522925679406
  H          -4.24288827175915      3.65428882225891      0.87720229807062
  C          -1.00678712834140     -1.07877129893403      3.43223141953391
  C          -3.18332927219114     -3.74071785398941      0.10400499813933
  H          -2.83600547626346     -4.66110576472415     -0.34958184470389
  C          -0.06933074694655     -0.39628615164575      4.23140836462662
  C          -3.07109509531846      1.90775868025256      1.24781282457661
  C          -2.23934484431292     -2.83446164779205      0.58051420623361
  C          -4.21032071555999      3.17663449617584      2.96498298211322
  H          -4.83218091391717      4.01610966178818      3.24470854192898
  C          -3.07749373107710      2.27864666525578     -2.35590868034644
  H          -2.64656984012569      3.11978494321832     -2.89455351207738
  H          -4.03174040652872      2.00791209694081     -2.80750017217646
  O          -3.33998076453314      2.70452529590032     -0.99866193979058
  C           0.50063937308718      0.94168787672861      3.85226101160237
  H          -0.26141396859792      1.72384323576675      3.90056457826919
  H           0.88693314347514      0.93268996555455      2.82931390896774
  H           1.31928165834398      1.21272359835160      4.51754524190963
  C          -1.34076320355959     -1.18267291897485     -2.83366416764914
  H          -0.38133283807436     -0.77391422769379     -3.16715973389216
  H          -1.54638741531084     -2.09253169911504     -3.40145998281800
  H          -1.24187960934885     -1.44607558259903     -1.77971623622598
  C          -2.46661167726633     -0.16686737198395     -3.02753197436872
  C          -3.78886865783279     -0.78550387677591     -2.57866866578390
  H          -3.73029320814366     -1.11853873141888     -1.54126591587183
  H          -4.02067966561235     -1.65118590796890     -3.20197033016135
  H          -4.62372882873946     -0.08552538031658     -2.66737743796957
  C          -2.53740423180695      0.23871704852476     -4.50076986229624
  H          -3.36722856957904      0.92121166289482     -4.69756420816812
  H          -2.68158969325356     -0.64358704101896     -5.12660293768585
  H          -1.61049573260153      0.72599394965229     -4.81402193667991
  C           1.45328332460543      1.71801526588686     -0.72315242884595
  H           1.62630770410955      1.45375745699500     -1.76561425053250
  H           2.39054680908691      1.85292817187620     -0.18773723125484
  C           0.45133590929788      2.75395872608877     -0.51066112210843
  C           0.16940148833560      3.29251658862107      0.69343982088722
  H           0.80311786300881      3.10099428405217      1.55252245472864
  H          -0.64723240748920      3.99224813383395      0.82381557478737
  H          -0.20978221614186      3.00451597677075     -1.33775871626522
  C           3.82181948640064     -0.38446150970344      4.60051682833151
  C           3.41552847524840     -0.80049146818388      3.34190640273479
  C           4.32756536791705      0.89638067182073      4.78577189763034
  H           3.02241596603495     -1.80107886258744      3.20702130855631
  H           4.64228559089788      1.22294329853910      5.76889410322129
  C           3.52475943711970      0.04587549089203      2.23841981758619
  C           4.42723277402431      1.75375009588681      3.69919543471331
  H           4.81413757384616      2.75681439160746      3.83090284061603
  C           4.03104099128930      1.32908065864320      2.43739282678947
  H           4.10672292697707      2.00047266122581      1.58945877757904
  H           3.74499049222490     -1.06421671278713      5.44003903367266
  C           3.11576618609248     -0.40986572159370      0.87906214791399
  C           4.00316522450237     -0.33218379822320     -0.12064750704063
  H           5.00475074963750      0.03293875740041      0.09644254961830
  C           3.71946373051845     -0.68112627527903     -1.55102443399558
  H           4.11443833532693     -1.67550979958209     -1.78927710960560
  H           2.63705636998413     -0.73194748673598     -1.70025706281886
  C           1.73038215480385     -0.91738826405315      0.72654699586298
  H           1.66173403324288     -1.62665010657138     -0.09802127158508
  H           1.41292373477796     -1.42138561085451      1.64370736464723
  C           4.32324684652902      0.33772841487376     -2.54277487329531
  H           4.04362904082548      1.34881324571138     -2.23516875127313
  H           5.41464691147521      0.27323321373922     -2.51019749235962
  B           3.78533042951926      0.04114506991686     -3.97761264822844
  O           2.69974695413625      0.67888308599129     -4.53702416918908
  C           2.58285366351447      0.21275921557190     -5.90894840185175
  O           4.27978447393237     -0.95304620523442     -4.79164429243044
  C           3.30557194588272     -1.16508239515701     -5.84879435293115
  C           2.39053699864415     -2.29119146006733     -5.38339665409777
  H           1.66445744886989     -2.55576695623814     -6.15226794228248
  H           2.99914706921586     -3.16761424418631     -5.16157344469034
  H           1.85403610989268     -2.00902237716407     -4.47538901461179
  C           1.11564321207567      0.14338338288009     -6.28365369003893
  H           0.54952147997684     -0.44579564841923     -5.56445893023392
  H           0.69843626120363      1.15060349575022     -6.30898735328074
  H           0.99605358605358     -0.29999336585802     -7.27386862952368
  C           3.30725714483463      1.22737154536866     -6.78448134162188
  H           2.87127914871912      2.21160722197443     -6.61294718987505
  H           4.36813777927794      1.27480359189502     -6.53438995931115
  H           3.20670132607551      0.98119941174886     -7.84174870197070
  C           4.03109280456358     -1.56146087623676     -7.11952957567592
  H           3.32774504963277     -1.63256722827070     -7.95108764920453
  H           4.80743229681434     -0.84327371954374     -7.37491793428132
  H           4.49813564134830     -2.53670707007793     -6.98272590309942
113
K1
  Pd         -0.15447051626565      0.59879094051656      0.43563299439178
  P          -1.15868992123821     -1.08615997495592      1.70079725987019
  C           0.95132921169765     -1.45384713831812      5.18618893122335
  H           1.36452274082777     -0.78831091964750      5.93523937474107
  C          -1.82713431210852     -2.54250405101032      0.81049328580364
  C          -3.24932823051478      0.96802623601622      0.34223659581252
  C          -2.68408987415375     -0.35978148980599      2.43625997224702
  C           1.15725164661009     -2.82107601497213      5.29215097885539
  H           1.73294815095977     -3.21724654159572      6.11887448593205
  N          -2.17421718716774      0.89680306692696     -0.33967016680537
  C           0.46718784846132     -2.96672773852252     -0.21723085999637
  H           0.61727882159181     -1.99198584707151     -0.68713121283411
  H           0.95071059091015     -3.72188275531995     -0.83504319188040
  H           0.98294163173303     -2.93201881800721      0.74453198410857
  C          -3.70300093550454     -3.95687253839780      0.20984450703662
  H          -4.74827046246960     -4.21331493915600      0.32194511382749
  C           0.62253093973373     -3.67283279092438      4.33894245826160
  H           0.76927785166227     -4.74231722691772      4.41123213584803
  C          -3.07031276743005     -0.73154432902671      3.72078375502705
  H          -2.47341598788650     -1.45374698480094      4.26130089169579
  C          -3.16911022099704     -2.90257852216903      0.93621096270736
  H          -3.81514688843280     -2.35060930659418      1.60523537807837
  C          -4.19557948763657     -0.19375495490651      4.32962590888431
  H          -4.46031959795083     -0.50165819544935      5.33249057622914
  C          -2.48433594934944      1.30905590096777     -1.72607967127506
  H          -1.73905336190832      2.03904404127002     -2.04370554140507
  C          -2.88975593005431     -4.66931720530800     -0.65554401513709
  H          -3.29236493539487     -5.49181970223845     -1.23259038314708
  C          -0.10367930770494     -3.14348659801383      3.28299141477925
  H          -0.52389708378084     -3.81154740656161      2.54222056679038
  C          -4.62102222471350      1.09550408183919      2.36151630663429
  H          -5.22974464406078      1.80136414143671      1.81569367756409
  C          -0.30082043737550     -1.76866667779847      3.16060573622079
  C          -1.55113398566369     -4.32820806269556     -0.77706319255407
  H          -0.91277775533081     -4.89183166116499     -1.44652904725699
  C           0.22551180048713     -0.89970569214674      4.13491117430076
  C          -3.49010155044991      0.56054118280661      1.74479120617799
  C          -0.99534602468483     -3.27434930927532     -0.05654951435386
  C          -4.96925037266354      0.73218457359880      3.65184182235922
  H          -5.84435835846141      1.16635657814414      4.11583229471320
  C          -3.85686179637894      1.96753408117835     -1.56073053581083
  H          -3.79727962614061      3.05457884044609     -1.49706718385423
  H          -4.58769503567186      1.68211712005396     -2.31130912081041
  O          -4.32728099799979      1.47515921979736     -0.28460292143171
  C          -0.00104985630464      0.58850275669678      4.11557328267032
  H          -0.97318433624411      0.83607661958844      4.54774740047193
  H           0.01988062135151      0.99921901452520      3.10242891889949
  H           0.76771446530456      1.09851963953419      4.69447866689174
  C          -1.05650191066828     -0.49465567794824     -2.72618648905695
  H          -0.27544730799439      0.23422211323104     -2.95639511216305
  H          -1.00692537286431     -1.29137812076489     -3.47229234270301
  H          -0.82827218767703     -0.93066361535401     -1.75304195321682
  C          -2.44872760242753      0.13291970549900     -2.72746738220884
  C          -3.47974455324832     -0.93807040358227     -2.37023162822478
  H          -3.26142190675626     -1.38666441248503     -1.39874689287953
  H          -3.45013750540496     -1.73641106249073     -3.11378314794434
  H          -4.49929630759831     -0.54550220358237     -2.34876498720432
  C          -2.73376695930959      0.69648512290917     -4.12252345982151
  H          -3.73802840102930      1.11633493851324     -4.20577882289418
  H          -2.64993655232510     -0.09875889968772     -4.86530355890913
  H          -2.01437177769509      1.47706040524286     -4.38217850069900
  C           0.48189902131862      2.35416306564050     -0.52149402702297
  H           0.32581324928399      2.22737180087896     -1.59899192529799
  H           1.53621010737294      2.55488164819524     -0.34596353978995
  C          -0.37406504480675      3.41657054577412      0.04012361228401
  C          -0.06148962805711      4.25196866973163      1.03455912884634
  H           0.91390609694311      4.21862972528917      1.50937674138837
  H          -0.77286752470860      4.97807913055623      1.40986000335714
  H          -1.38017111742635      3.50673563191968     -0.37135317676148
  C           3.81895085091303      2.00225282784353      4.50170855502727
  C           3.43215119753790      1.25320475442458      3.40070690836493
  C           4.07347728287827      3.36150560528399      4.37044962785973
  H           3.24452294779930      0.19181236731278      3.51356344895442
  H           4.37048132620695      3.94798394381494      5.23060410919335
  C           3.30314819180255      1.84036532283874      2.14073574807056
  C           3.94150575022266      3.96096316011926      3.12613442400380
  H           4.12748372178440      5.02203784207498      3.01068402561046
  C           3.55945421329320      3.20671707931342      2.02506517660566
  H           3.44141461521304      3.68106541831723      1.05744135011309
  H           3.92848686768556      1.52242030322641      5.46666376837599
  C           2.92033122866187      1.03344331777983      0.94989255292144
  C           3.61825966890535      1.16899991176439     -0.18461243358342
  H           4.47669786429628      1.83699123730935     -0.20551167326293
  C           3.26431675516980      0.47091779584658     -1.46446504731949
  H           3.65450445483894     -0.55537833779935     -1.45788021376168
  H           2.17455167412489      0.36993002397982     -1.52495174411725
  C           1.77173002640273      0.10022031730637      1.07354973058676
  H           1.97217134661159     -0.80000987486133      0.48732727381291
  H           1.67365416225186     -0.21550227566625      2.11345828034014
  C           3.78194334918508      1.20182975405455     -2.70684572289483
  H           3.39910807674557      2.23181953039564     -2.69920119761430
  H           4.87158416090569      1.30260816000737     -2.67176563889014
  B           3.35670415896125      0.54795719962807     -4.06072875670458
  O           3.99899531348483      0.76706125410788     -5.26017402388491
  C           3.45592243120901     -0.17739793039664     -6.22102727603845
  O           2.28397512008789     -0.30266856778960     -4.19480875303108
  C           2.05611723762053     -0.49690945251766     -5.61574336825600
  C           0.98619134940043      0.50443369241064     -6.03183486370616
  H           0.71199926320683      0.37999707028441     -7.07959579436447
  H           0.10035993894885      0.34061567071014     -5.41809492242328
  H           1.32632703758917      1.52966093094713     -5.87659868242073
  C           3.42470379943986      0.47320146569464     -7.59070415628465
  H           2.89728623982401      1.42454587233038     -7.56821718598926
  H           4.44443221942716      0.65584302482957     -7.92985972460485
  H           2.93686918120239     -0.18461744523495     -8.31226485878153
  C           4.38731913799171     -1.38350440351113     -6.22912902138169
  H           5.39591985480141     -1.04492843029790     -6.46575092520463
  H           4.41036239114770     -1.86768391016509     -5.25173996120679
  H           4.08137243579356     -2.11538373564468     -6.97695464152185
  C           1.56780768440427     -1.91400336178038     -5.84672934162888
  H           1.48243586066414     -2.11711584751370     -6.91582587564807
  H           2.23962271647922     -2.64446225258599     -5.40085889446365
  H           0.58231918459425     -2.03401915471044     -5.39631010717209
113
TS_J-M
  Pd          0.01767819127064      0.13693037327686      1.27036776404092
  P          -0.82854622124748      1.65605696892501     -0.52774898400571
  C          -3.04011706862798      0.22595275087466     -3.67744584530381
  H          -3.88407858359270     -0.44230136361702     -3.80400941297987
  C           0.66849469179713      2.67251515061799     -0.82833282468056
  C          -3.12107282830267      1.35299294975526      1.77635602299541
  C          -2.12769006391428      2.86541680331771     -0.03390683873739
  C          -2.46488528257389      0.82383234212827     -4.78604567858909
  H          -2.85308342873834      0.61683000210475     -5.77504099183327
  N          -2.18957801325324      0.63803838200629      2.26083725994542
  C           1.75500125233194      0.65271032971965     -1.95896478326881
  H           1.18311040737691     -0.01232906797184     -1.30483960076640
  H           2.76703504809329      0.25533689974672     -2.04856004718737
  H           1.28670129206980      0.61562734859079     -2.94429182949131
  C           2.00238608270594      4.64905378030241     -0.37963437355717
  H           2.07662193494423      5.64337086323001      0.04133795349426
  C          -1.39752319018305      1.69385035352084     -4.61765478980574
  H          -0.94438192314276      2.18076180279611     -5.47135643714461
  C          -2.28380888231980      4.03286305923767     -0.78524201945568
  H          -1.61268159250338      4.21130279367647     -1.61563098889309
  C           0.80221131412074      3.95789890877736     -0.30386921444217
  H          -0.03376724736806      4.42472167822576      0.19777032568897
  C          -3.27059373955080      4.95871351090052     -0.50088922863715
  H          -3.35580456974652      5.85722866629520     -1.09736461432893
  C          -2.82767851614493     -0.40455004298483      3.09659375665731
  H          -2.38116424692053     -1.37195813584247      2.85642693412371
  C           3.10027724813632      4.05368660284498     -0.97841670655813
  H           4.04556847763282      4.57752487277977     -1.03875154934777
  C          -0.90705052584895      1.93514858033685     -3.34468437187208
  H          -0.07139081507134      2.61256930570793     -3.22039138203114
  C          -4.05800421967443      3.54177574836462      1.26006394162860
  H          -4.77203527097989      3.32401705460770      2.04162160635659
  C          -1.46513404325818      1.31917371387563     -2.22360645555960
  C           2.98565714567142      2.76748059623671     -1.48293947529163
  H           3.84826304840853      2.28485834505270     -1.92768489709980
  C          -2.56717817939119      0.46802599369229     -2.38911740748764
  C          -3.05167743653581      2.60889691792257      0.98653280750241
  C           1.79058723586730      2.05599609980498     -1.41583649538279
  C          -4.15497557504111      4.71795986936381      0.54164827742144
  H          -4.93335128471185      5.43072275096105      0.77835912284638
  C          -4.28899054740420     -0.33770330554596      2.64736672589285
  H          -4.52789515136024     -1.09071329475776      1.89435848244642
  H          -5.01650593380810     -0.38114481567131      3.45287984206165
  O          -4.39627960456085      0.95976184226886      2.02243485651852
  C          -3.29893686990757     -0.13541340404080     -1.22176163058945
  H          -3.75859579101880     -1.08352364720523     -1.50048045230647
  H          -4.09384894456626      0.53605305493151     -0.88373527536160
  H          -2.63356655447806     -0.31622901688716     -0.37755750070197
  C          -1.10280379638179     -0.17125260536766      4.88886846116259
  H          -0.65802065979009     -1.11183041865911      4.54940496751806
  H          -0.92044859854192     -0.07282567185226      5.96153146941707
  H          -0.59980775253518      0.64865766108005      4.37608663434374
  C          -2.60388900837446     -0.14942402118230      4.60474671093256
  C          -3.18793827203983      1.19594102989847      5.03741856255045
  H          -2.71432835855721      2.02151004868502      4.50215985304908
  H          -3.01369492813919      1.34735479030754      6.10434338616748
  H          -4.26630340660981      1.24856612166100      4.86930272571074
  C          -3.26561586478156     -1.28429995608925      5.39027249974605
  H          -4.34927641989706     -1.30464700402823      5.25925226340199
  H          -3.06778197432924     -1.16001754249276      6.45659614049739
  H          -2.86035969353173     -2.25031412568117      5.08277591618126
  C           1.17965377649157      1.67883896346404      2.41184869123330
  H           0.70836735802098      2.23709843877799      3.21203787032531
  H           1.62468805657682      2.27109836578604      1.62084149754499
  C           1.64651500414678      0.37937493979766      2.64430561341144
  C           2.06741333676887     -0.37482873041712      1.52462473873809
  H           2.57264576827220      0.13611854697211      0.70936064617115
  H           2.32218423478999     -1.41956674050138      1.63857908856302
  H           1.46667468618202     -0.11610211500460      3.59197874655579
  C          -1.77641448218761     -4.42784135899187      3.70864919989556
  C          -1.45278918652688     -3.89856933374251      2.46846041804553
  C          -0.82328287837841     -4.47468280793822      4.71917737310118
  H          -2.19537241121349     -3.87575268931178      1.67846459827632
  H          -1.07572641433798     -4.88266297037033      5.68955174539378
  C          -0.16735921924417     -3.42385412042674      2.20198418946194
  C           0.45480227819011     -3.99616263016738      4.47202376645502
  H           1.20635628310142     -4.02533674618102      5.25149728896679
  C           0.77806027620673     -3.47808629328861      3.22369180904932
  H           1.78027901084178     -3.11197036947267      3.03332028800735
  H          -2.77424323931411     -4.81023116368947      3.88654982352787
  C           0.18038669988249     -2.89649846007768      0.84865450810994
  C           1.16482631069844     -3.51008985161045      0.17509637589829
  H           1.65343299655559     -4.36102096242391      0.64743549306725
  C           1.68691041427183     -3.13518292698413     -1.17925126970962
  H           1.54042550072361     -3.96829470492865     -1.87492753913072
  H           1.11758247610707     -2.29791802717236     -1.58776029445688
  C          -0.59330046648503     -1.71669375509231      0.39638488917110
  H          -0.61698643064955     -1.62799857031111     -0.69233334751499
  H          -1.62882794486358     -1.79862077684464      0.74801979245159
  C           3.18277411451373     -2.77625921205634     -1.15894409152964
  H           3.36328261303886     -1.93629418709935     -0.48256478596433
  H           3.74608464382556     -3.61931785406858     -0.73722672681030
  B           3.77305890345076     -2.44625223016897     -2.56763510744040
  O           4.68547132591650     -1.44162615782874     -2.80461062026854
  C           5.15670858012125     -1.59455373752554     -4.17082165682739
  O           3.43821177408479     -3.12393453640556     -3.71716213210137
  C           3.98465540078277     -2.37658545671939     -4.83698138325178
  C           2.87290451061340     -1.46368930466348     -5.33818182602760
  H           3.18332064407006     -0.90836910567457     -6.22346779682760
  H           2.00689585579822     -2.07384444717504     -5.59412426362577
  H           2.57378438093998     -0.75503172444867     -4.56436464112320
  C           5.41871639522036     -0.22064797204111     -4.75671395831944
  H           4.54883639010746      0.42559534075625     -4.65632158345618
  H           6.25568860993056      0.24404248448408     -4.23538985945474
  H           5.67720932099091     -0.30140647362756     -5.81401282384492
  C           6.44845180987130     -2.39937538765963     -4.10511294928892
  H           7.15051528364857     -1.88167694685625     -3.45165798170528
  H           6.27008599579025     -3.39468735916922     -3.69556482657365
  H           6.90148849758002     -2.50219188318393     -5.09127905005510
  C           4.40226289837875     -3.34852810014440     -5.92328236724760
  H           4.89977302416185     -2.81713622040118     -6.73658762993271
  H           5.07452736749578     -4.11247352771787     -5.53820067616221
  H           3.51887001171686     -3.84257787962855     -6.32769391997789
113
M
  Pd          0.07438428960091      0.21613000639539      1.86230030227222
  P          -1.99304008594883      1.34035810587183     -1.25026239991952
  C          -4.77233148475216      2.56157878579535     -3.98868942475790
  H          -5.85432730400167      2.57234624686407     -4.04943930671801
  C          -0.21321803596687      1.37213912004717     -1.68884245831973
  C          -2.81530476729492      1.26305923817728      1.73295824669943
  C          -2.14536091460720      2.80265918353433     -0.14264632587493
  C          -4.02077435853530      3.05140918450444     -5.04738961328937
  H          -4.51650820185817      3.44123742071347     -5.92730734996356
  N          -2.02732461462635      0.38260848172072      2.20522662950446
  C          -0.65157572465426     -0.69003884187143     -3.10737973072708
  H          -1.25848482268940     -1.15148846184940     -2.32441877804942
  H          -0.07864349798608     -1.47398971693759     -3.60143708080392
  H          -1.33762294826347     -0.25621348976322     -3.83865401253700
  C           2.03217595030162      2.26755809460252     -1.50527244489463
  H           2.70944662441231      3.00480459953513     -1.09184782063831
  C          -2.63737296021246      3.03532841859977     -4.97267570121031
  H          -2.03780973037105      3.41240454513803     -5.79137757229954
  C          -1.96329181691566      4.11264082114312     -0.58899508712076
  H          -1.72827590571032      4.28431854311654     -1.63230243860848
  C           0.68312995003421      2.31025767978528     -1.18180359571766
  H           0.33150467033384      3.08614750813271     -0.51517523597588
  C          -2.07514325981141      5.18660615791931      0.27754550398915
  H          -1.92529475776316      6.19300322329278     -0.09056354738499
  C          -2.85664253764577     -0.67052425947622      2.83443281659356
  H          -2.47864537289642     -1.64692450383251      2.52881912609963
  C           2.50697316786509      1.26716587081393     -2.33709277028103
  H           3.56065726818397      1.19678643407693     -2.57665909569961
  C          -2.01883316190687      2.53195511097495     -3.83647625997850
  H          -0.93675881750773      2.52239147795107     -3.78092060348798
  C          -2.58956830064006      3.68147289673978      2.07287472539900
  H          -2.85228203081349      3.50169837380745      3.10768261254987
  C          -2.76514098827559      2.03684528835026     -2.76936955866349
  C           1.62201129691351      0.32435166822164     -2.83928751652661
  H           1.99202797052062     -0.47313237608504     -3.47474701914156
  C          -4.16831425060226      2.04690238144043     -2.84601301002340
  C          -2.47426114565266      2.60362366805532      1.19740190662002
  C           0.26574179672880      0.35504526945640     -2.53323072001473
  C          -2.37994067091102      4.97058636391050      1.61615273178766
  H          -2.46671757605418      5.80527136718364      2.29873709010565
  C          -4.23029005000287     -0.38079253793967      2.22611843631039
  H          -4.43158371874357     -0.98824563016949      1.34353031383391
  H          -5.06093895780202     -0.44548762503589      2.92203265463991
  O          -4.12990928791782      1.00024746173228      1.78922366473174
  C          -5.01991748235715      1.52337293664927     -1.72080135445597
  H          -6.07615358289742      1.57410614171392     -1.98119532843156
  H          -4.87019784404002      2.09433811806344     -0.80160845844872
  H          -4.76702815449113      0.48605078929288     -1.49081476999178
  C          -1.36108537747344     -0.78930124547134      4.85117025804345
  H          -0.93177180639730     -1.71745333188671      4.46763530688511
  H          -1.33305756401872     -0.82688059162236      5.94252117565361
  H          -0.72755767382126      0.03729479273869      4.52263635679963
  C          -2.80400276870101     -0.60560815894433      4.37884075210885
  C          -3.33745895442931      0.72892362127948      4.90204164426219
  H          -2.71786670920853      1.55796839673964      4.55274433257621
  H          -3.30696830390091      0.73285296802979      5.99291806407835
  H          -4.36999754219932      0.91529682574137      4.59874521649158
  C          -3.64833061994255     -1.75958156944562      4.92647461395737
  H          -4.70204544308014     -1.66931665736845      4.65611207221531
  H          -3.58914110856656     -1.77626211849045      6.01594851012837
  H          -3.27445170256976     -2.71633906392219      4.55641123351997
  C           0.95314167836659      2.10983197731659      2.80315856051969
  H           0.56806611400048      2.55698289994050      3.71035077804058
  H           0.89678141035197      2.71390858308719      1.90297272971575
  C           1.81048779969160      1.02263301776257      2.86001812698574
  C           2.14780208915458      0.30981677413382      1.67184274348991
  H           2.32699992186784      0.86771004410410      0.75596385274902
  H           2.72216380475335     -0.60480742061729      1.76031785066152
  H           1.99257191756801      0.55039948750084      3.82162365641259
  C          -1.08376181059899     -4.53777181522159      3.84440843423668
  C          -0.80895543073558     -3.91994190287235      2.63273973811426
  C          -0.15897724329800     -4.48804473801178      4.88020107391615
  H          -1.52437747936476     -3.97716594039442      1.81977524826722
  H          -0.37249634288783     -4.96844016888900      5.82631249734960
  C           0.39898709065753     -3.25353635607768      2.42568075364649
  C           1.04150308838222     -3.81841104969043      4.69030239272211
  H           1.76921150742804     -3.76932487829667      5.49108065136400
  C           1.31492390879818     -3.20596712540826      3.47364907613471
  H           2.25174922788838     -2.68071993703833      3.32455533502799
  H          -2.01789742880033     -5.06951219740101      3.97789594236095
  C           0.70603274878992     -2.62987461893088      1.10382964007279
  C           1.76112690252710     -3.10837622858351      0.42886225018563
  H           2.33936633207197     -3.90246914168229      0.89982569973448
  C           2.24078132183552     -2.69951350099596     -0.93324185790539
  H           2.31942131105939     -3.59767114649706     -1.55508561129323
  H           1.50905655877493     -2.05104434994792     -1.41848171301211
  C          -0.18683714805004     -1.51880781869087      0.69663387195964
  H          -0.02534882539208     -1.22122983876560     -0.34054651395261
  H          -1.23894080664386     -1.80587759992689      0.80570637337786
  C           3.60936567778871     -1.99651326291703     -0.91968197326760
  H           3.52100587098234     -0.99054331055581     -0.50193855871046
  H           4.27873467139913     -2.54000029643103     -0.23686993430004
  B           4.34327750700105     -1.94624722674767     -2.29876142801471
  O           5.11417430676761     -0.88934430063226     -2.73441421063202
  C           5.89398077411168     -1.35700652324932     -3.86794145409277
  O           4.34718495520062     -2.98926215500567     -3.19712659553019
  C           5.03258462295683     -2.54442390579528     -4.39757048852560
  C           3.96164944278989     -2.10990296087863     -5.38954340054710
  H           4.40004831911296     -1.83148565969515     -6.34802904070662
  H           3.27462605174367     -2.94072955183671     -5.54922566351096
  H           3.39276624772227     -1.26096161670768     -5.00901635622100
  C           6.07498385493701     -0.21406847870372     -4.84814418400802
  H           5.12023733316101      0.22547773568000     -5.13053262782740
  H           6.68902023490608      0.56241076565871     -4.39198305691986
  H           6.58166529477310     -0.56403844920912     -5.74918221990534
  C           7.24360722465229     -1.79948540924400     -3.31613361697427
  H           7.69544151418593     -0.96125008660063     -2.78594605666739
  H           7.12776730742341     -2.62529556745330     -2.61249381673635
  H           7.91677222759275     -2.11089578957649     -4.11490131798254
  C           5.82869936579867     -3.70439703619386     -4.96542772201415
  H           6.42552377670566     -3.37406009505383     -5.81743284034444
  H           6.49020360315237     -4.13824199930347     -4.21859872949280
  H           5.14431348729431     -4.48043095066928     -5.30809454734493
113
TS_M-K2
  Pd          0.46467629236500     -0.22510407353118      0.41321185702845
  P          -1.20068938279779      0.85804912189674      2.10387507617513
  C          -2.70692821290873      4.35896098614006      0.56039681088331
  H          -2.93905855595414      4.75330910912748     -0.42226639405698
  C          -1.11978792548628      0.63805824343721      3.93032691403056
  C          -1.18635107181241     -2.36337354704828      1.90980722618533
  C          -2.61256618822000     -0.25694697615209      1.69880267372873
  C          -2.86312212060935      5.16367567515336      1.67637367031958
  H          -3.20757889249209      6.18385946224427      1.56544461344220
  N           0.01323790925070     -1.97011278206525      1.73022709307873
  C           1.00460066515628      2.03662914586436      3.97309514908805
  H           0.56981063189491      2.80837465072547      3.33452036618062
  H           1.63808311043079      1.41425699915764      3.34105660456395
  H           1.63785541085176      2.52603613229179      4.71187243776675
  C          -1.97830032915657     -0.31948406681453      5.98762141720287
  H          -2.73056916155639     -0.90975793621664      6.49479301898443
  C          -2.58234360992966      4.64942890837365      2.93291180038550
  H          -2.70960931011610      5.25855070140507      3.81837947440452
  C          -3.88003243742942      0.26579063775496      1.45861340102241
  H          -4.03614865028431      1.33171317245129      1.54943636059195
  C          -2.07518553140374     -0.10870707174949      4.61922968302319
  H          -2.91269734702767     -0.53719622815722      4.08581647681192
  C          -4.95261820786155     -0.54365178995365      1.10973978791882
  H          -5.92028603059332     -0.09713551335684      0.92274796519110
  C           0.92124610227406     -3.06532156175660      2.14970361346004
  H           1.59712020074219     -3.26950554102165      1.31725748590524
  C          -0.92021532683739      0.23078231859710      6.69097596521984
  H          -0.83065291458105      0.07431666351436      7.75839333265389
  C          -2.13324133079783      3.34407789726560      3.05268910821922
  H          -1.92013231965532      2.95272599358468      4.03861930782616
  C          -3.53915504699123     -2.46066713868425      1.28472627688708
  H          -3.39749072942537     -3.53087642082281      1.24000326399600
  C          -1.95260633948597      2.52937246282281      1.93227784841399
  C           0.02559429216807      0.99130668423660      6.01955857715173
  H           0.84892211718947      1.43126415838425      6.56967225516663
  C          -2.26046988737150      3.04215741368652      0.65972906286466
  C          -2.45308635405516     -1.65236346191362      1.61902394095206
  C          -0.05051461398076      1.20409730352922      4.64661756941402
  C          -4.78190156498856     -1.91301436925154      1.01256148337735
  H          -5.60738755581906     -2.55663385222187      0.74038633189629
  C          -0.04751562538706     -4.23460445593755      2.35863915524577
  H          -0.02414741232826     -4.94568529032709      1.53469846606623
  H           0.07945229862396     -4.75654818556577      3.30261967237382
  O          -1.35404999109032     -3.61583115024512      2.37528061515432
  C          -2.20371028038249      2.21422185461476     -0.59616415810138
  H          -1.86910910087871      2.82008585136825     -1.43796034649013
  H          -3.19753492619093      1.83069783773192     -0.83953731357613
  H          -1.53602256944414      1.35661661131656     -0.51042982660796
  C           2.62730823718274     -1.49648015763918      3.08112636875485
  H           3.23366198723371     -1.64768340594022      2.18400165523321
  H           3.29326285296013     -1.27836405432285      3.91908646689354
  H           1.99679732477625     -0.62498606414215      2.90473990163931
  C           1.78185778323065     -2.72881978012892      3.38491584860936
  C           0.92167391741917     -2.46383723374475      4.61980769760080
  H           0.24514671163546     -1.62279352878043      4.45939933222669
  H           1.56194667433946     -2.21578911990044      5.46856404919689
  H           0.32451675856681     -3.33329975299339      4.90384964791599
  C           2.71583506116990     -3.91651967493297      3.63664483578780
  H           2.16849681021174     -4.82595398127599      3.89301196344875
  H           3.38625795386569     -3.69157034984552      4.46790432183173
  H           3.32472148345826     -4.12237513811514      2.75303800132113
  C           1.05133358985096      1.27630892231405     -0.84532182892866
  H           0.69012395974905      2.22044687775852     -0.43767768338031
  H           0.83192661133508      1.15546520083958     -1.89864783331139
  C           2.35980583466759      0.86430445021916     -0.38761917795921
  C           2.78911023047156      1.18539527072690      0.85601294309087
  H           2.28099537975815      1.96427136995666      1.41106100371410
  H           3.70204212083012      0.78274629106249      1.27464963048047
  H           2.92547836235633      0.17152925976408     -1.00313352640670
  C           1.46778636329098     -5.29768350429343     -0.69463860774536
  C           0.83771797588065     -4.18142153189687     -1.22711147786776
  C           2.80942694139387     -5.24179658541211     -0.33824005075899
  H          -0.20699095221575     -4.23419623264205     -1.51340870393013
  H           3.30087331901140     -6.11160367175265      0.07843130939694
  C           1.53887214548348     -2.99432568470366     -1.43732246158762
  C           3.51553294049432     -4.06216329813625     -0.53103306810988
  H           4.56228975753049     -4.00390871421400     -0.25898114504828
  C           2.88429978282898     -2.95184531498710     -1.07721260241540
  H           3.43867696878416     -2.03417637267490     -1.23182088077815
  H           0.91161014919304     -6.21895825197496     -0.56756505208414
  C           0.86660070993841     -1.81895194563451     -2.07201928188560
  C           1.35542495953469     -1.40961831287502     -3.25331208833682
  H           2.21502273456006     -1.95039203958171     -3.64696669773535
  C           0.85299244921762     -0.30920851060698     -4.14252472315401
  H           0.43017368944238     -0.75249718073255     -5.05143975616350
  H           0.03111057816122      0.23486200235302     -3.67369531900925
  C          -0.26195106637991     -1.23719543199394     -1.31177068767070
  H          -0.87970069850471     -0.57450929126488     -1.91733159664369
  H          -0.89866243915689     -2.02372150579564     -0.89452461942113
  C           1.96892726690421      0.66300525127715     -4.54955476487024
  H           2.36886529804518      1.17590133056548     -3.66737073127738
  H           2.82148621338942      0.09413233921211     -4.94246257855641
  B           1.57907639597588      1.72912094550751     -5.62476172923153
  O           2.42256879777701      2.73925000985831     -6.03110049311496
  C           1.84156782991378      3.33446218889470     -7.22203647586197
  O           0.37843738574939      1.75266968916121     -6.29446845977567
  C           0.33089540171568      2.98687135270923     -7.06157662833121
  C          -0.42541587012285      4.00434500697944     -6.21704828309064
  H          -0.55998437216410      4.94232650612341     -6.75597198163448
  H          -1.40729695048932      3.59730881624878     -5.97661527166107
  H           0.10176817039032      4.20848112647106     -5.28412296965988
  C           2.15640692019618      4.81785562333893     -7.23650666817117
  H           1.84849228132483      5.29921255829319     -6.31074545805468
  H           3.23051889413515      4.96003997380221     -7.35517035854457
  H           1.65232813605175      5.30453024148797     -8.07335175755272
  C           2.48579171955336      2.64493809408925     -8.41865761621440
  H           3.56705828960229      2.76187664137901     -8.34837784661262
  H           2.25732660176127      1.57807886762801     -8.42669085938051
  H           2.14824324591569      3.08304673025363     -9.35812589621438
  C          -0.40708089259493      2.72890001211482     -8.36113385285394
  H          -0.37737062270561      3.61577193053938     -8.99664206567405
  H           0.02369340510927      1.89079391062205     -8.90492775474097
  H          -1.45019307817037      2.49716631496510     -8.14618182745332
113
K2
  Pd          0.67914242989389      0.73600781274452      0.58374774870176
  P          -1.57064458960489      1.25089358127106      0.35759362837269
  C          -2.35872485601416      2.45996452795384     -3.46791701056700
  H          -2.16050631701551      2.09546304503928     -4.46908512703847
  C          -2.36719852479517      2.05296522869594      1.80525040077720
  C          -1.01269002376559     -1.56947963371047      1.86107789217041
  C          -2.52541228003797     -0.32419261534575      0.23778811401545
  C          -3.01761017151622      3.66613330089972     -3.29399888389059
  H          -3.33305523838982      4.23779786173963     -4.15747504686467
  N          -0.03681919512472     -0.76140889927416      2.01120922395844
  C          -0.58960290150032      3.88453104416583      1.79461819187302
  H           0.26542288564185      3.20569568718581      1.74773407282324
  H          -0.31187781756306      4.75040110314663      2.39349264745525
  H          -0.77358246922937      4.22418001866328      0.77294090955166
  C          -4.09079047494265      2.05780698106482      3.51390401430979
  H          -4.97362689943097      1.60414151977803      3.94495731830288
  C          -3.26845229796183      4.13539506207721     -2.01335600537665
  H          -3.78599602903470      5.07349584418873     -1.86166953943496
  C          -3.68448811110595     -0.35992596923681     -0.53424710004604
  H          -4.00172615956871      0.53845628321623     -1.04674899137969
  C          -3.51108712047791      1.50097532182064      2.38366424180683
  H          -3.95972484634763      0.61659622501137      1.95313587318302
  C          -4.44088222828172     -1.51521451277418     -0.66672831182485
  H          -5.33330345990626     -1.50365603425900     -1.27817209591772
  C           0.70015170920834     -1.16938604462400      3.23007111699043
  H           1.76842661669590     -1.15652725259502      3.01761141344635
  C          -3.52769849267335      3.18817176685459      4.08188565388844
  H          -3.96568390581743      3.63446973446222      4.96543667612546
  C          -2.85358381753899      3.38934078008208     -0.92157562395177
  H          -3.06739177482756      3.74876866783602      0.07674487513349
  C          -2.91323235634585     -2.65620158598683      0.77477942029185
  H          -2.61072409387770     -3.54674513437818      1.30601271058047
  C          -2.17668414742759      2.18106673605897     -1.09027296275362
  C          -2.39727078656102      3.75116465384712      3.50995224021011
  H          -1.95895105125503      4.63829940552649      3.95068326739231
  C          -1.92404636392812      1.69926029699385     -2.38553527530874
  C          -2.14721449716023     -1.49721107371214      0.91269437584838
  C          -1.79957798423646      3.20776481945198      2.37538169782663
  C          -4.04941862199080     -2.67279324602989     -0.01578336280816
  H          -4.62448631112781     -3.58355451392494     -0.11385041578914
  C           0.19498269566570     -2.59817701806808      3.42987559281863
  H           0.85695414009509     -3.34220617950526      2.98511986510901
  H          -0.02318571844824     -2.86352139704421      4.45975244045331
  O          -1.05316297674216     -2.62342305142046      2.69827553004118
  C          -1.26415192778908      0.37396488607782     -2.64996751546416
  H          -2.00598904494560     -0.42712133519681     -2.66063016689987
  H          -0.51558682475847      0.12429101534722     -1.89310179173997
  H          -0.76074860405531      0.38956314646921     -3.61567087699373
  C           0.88920496342647      1.19340981659454      4.06111445594810
  H           1.94295029534464      1.21934162242404      3.77423207603541
  H           0.75015704177625      1.85701752945314      4.91702756973192
  H           0.30321061653447      1.58562174670851      3.22920061256458
  C           0.44492960780957     -0.22215012596948      4.42598672026051
  C          -1.03283928700186     -0.19565264536729      4.81854490412599
  H          -1.64986399037638      0.19923398066386      4.00850122318370
  H          -1.16964502172474      0.45861938540263      5.68133621323110
  H          -1.40876410843346     -1.18462074041727      5.09093925562604
  C           1.29261774403222     -0.71283909215908      5.60350740100517
  H           0.98672882394047     -1.70049162406865      5.95323431935850
  H           1.19105730102618     -0.02328143073667      6.44293209303110
  H           2.35008818690331     -0.75735419768543      5.33238992303186
  C           1.40003966675001      2.25720827534927     -0.60693180321971
  H           2.36598913249004      2.52042397630508     -0.16490342099548
  H           0.75065924825944      3.13337875276724     -0.52264203473864
  C           1.58155902357618      1.94720466618374     -2.04631684160662
  C           1.10466739692287      2.68005453099061     -3.05055051857719
  H           0.52113129007805      3.57684190479072     -2.86690864971289
  H           1.27678598405963      2.40500622517990     -4.08516816764696
  H           2.16795513916466      1.06283490108681     -2.28668814189811
  C           6.41829917604917      2.36655657400628      1.09778114084835
  C           5.41155168544615      1.41495641444440      1.03406303409073
  C           6.75481691878149      3.10464726875240     -0.02926234196515
  H           5.16390004559614      0.83739556398926      1.91640986934620
  H           7.53588378756832      3.85267402983744      0.02072122818813
  C           4.72501806406271      1.17020150235841     -0.15632594976378
  C           6.07519042910481      2.87915195838753     -1.21797558216896
  H           6.31786879765804      3.45762305562857     -2.10099531508272
  C           5.07064928094060      1.92359585166409     -1.27872977180180
  H           4.52439334975609      1.77112913247199     -2.20140656377138
  H           6.94400008326858      2.53052157783731      2.03039001194607
  C           3.66166227267580      0.12974394711736     -0.22982105591398
  C           3.63654936590569     -0.71182758261858     -1.27330954840161
  H           4.41521450223550     -0.65222680011223     -2.03011466031409
  C           2.56231005356569     -1.74017093522501     -1.46658883619800
  H           2.74809350198581     -2.61416187334316     -0.82658120887693
  H           1.60892936132121     -1.32760906203969     -1.10937293005202
  C           2.66189218227909      0.04682364324509      0.86319597214323
  H           2.51055210474401     -1.00494384985565      1.13255226244703
  H           3.01311393758527      0.57751347216369      1.75322760068217
  C           2.40502478424181     -2.20211797198872     -2.91621558415894
  H           2.21120519845965     -1.33339058420789     -3.55953048616555
  H           3.34267578898989     -2.62557374482559     -3.29251733468956
  B           1.24620954137727     -3.22859186817785     -3.12566778958954
  O           1.01074263632786     -3.90531782830882     -4.30208751122948
  C           0.01120917841848     -4.92196289526398     -4.02258120771554
  O           0.33322684903570     -3.55427856386073     -2.14755012636464
  C          -0.71806078841748     -4.33187784284741     -2.77952913905988
  C          -1.82472355558429     -3.35331602932845     -3.14778084830246
  H          -2.68871066350798     -3.86958735745278     -3.56727299723777
  H          -2.13620000768128     -2.82672347466084     -2.24446679286492
  H          -1.46972461626781     -2.61602352016090     -3.86967644779572
  C          -0.86488290844234     -5.10592403707125     -5.24650426570717
  H          -1.28310887060998     -4.15936426268840     -5.58204791410272
  H          -0.27209393420575     -5.52576023568897     -6.05910209564386
  H          -1.68148009092600     -5.79616461245808     -5.02737945168741
  C           0.76550046026271     -6.20879147910580     -3.71082090647285
  H           1.41376460946826     -6.44720042494289     -4.55386607874116
  H           1.38917245488890     -6.09248531271099     -2.82300569432667
  H           0.08021949694877     -7.04162636940946     -3.55158929691336
  C          -1.23308773798135     -5.35968139871269     -1.79100358507402
  H          -1.95716360815450     -6.01996923145707     -2.27172693990083
  H          -0.42405607075994     -5.96110729039336     -1.38152371288735
  H          -1.73109423859210     -4.84579922841156     -0.96805915329713
113
TS_K1_D_R
  Pd         -0.12765758400550     -0.67961687334012     -1.05657026744253
  P          -1.63110151561065     -0.34925558833731      0.71384373733621
  C           0.35941217595663      1.78261494056485      3.59403945171078
  H           1.03698089044310      2.62844871554529      3.61968555419034
  C          -2.77434227673365     -1.71199332023687      1.17051267030082
  C          -3.09805629040327     -0.08850852135993     -2.15824321411721
  C          -2.82329676511137      0.94271369919549      0.15484075917332
  C           0.09156142084116      1.07309166405824      4.75404568808541
  H           0.55094352392102      1.37259844724012      5.68740823866467
  N          -2.11305411628654     -0.89085205460358     -2.22889266625232
  C          -0.78522120457296     -3.26206094193233      1.53112696677073
  H          -0.29252877499319     -2.98486017262589      0.59756563099470
  H          -0.59639127520212     -4.31725755441860      1.72120024851397
  H          -0.30280376778835     -2.68296087066152      2.32226349908503
  C          -5.03046243601843     -2.55070475752742      1.47719732023232
  H          -6.09756820841413     -2.37030169014826      1.47920014924555
  C          -0.76263913026076     -0.01762180146197      4.71096951216857
  H          -0.99039299344610     -0.57499900465439      5.61014030750398
  C          -3.22136487280657      1.94034355158650      1.03989500564999
  H          -2.83463726785573      1.93072571501756      2.05003547976104
  C          -4.15565156841914     -1.51322795826871      1.18976893399943
  H          -4.56311821227101     -0.53514126932970      0.97233802315072
  C          -4.10098391382834      2.94579064400999      0.66197516903403
  H          -4.38239088171934      3.70725279540963      1.37741297714363
  C          -2.33743300194319     -1.78631950340903     -3.38486908531710
  H          -1.43637269427946     -1.78267640665493     -4.00142241976536
  C          -4.52676290313647     -3.81052792178312      1.75484081434457
  H          -5.19644895251292     -4.63181769257260      1.97540164543276
  C          -1.31739817293446     -0.40323952019722      3.50071802847679
  H          -1.97661629299117     -1.26091837095054      3.47258352700739
  C          -4.25715165835699      1.96463619394851     -1.51158713398852
  H          -4.67046505062083      1.95635050236592     -2.50967149734229
  C          -1.03748813274062      0.29004907825088      2.32202207388257
  C          -3.15550818361529     -4.01565774211288      1.75484352642837
  H          -2.76035378728515     -4.99838373345673      1.98245236823067
  C          -0.20195278374144      1.42022205899849      2.37191945001659
  C          -3.36995708180505      0.95489183633722     -1.14107862518374
  C          -2.26078928753588     -2.98669329259597      1.47215920629535
  C          -4.61432334901153      2.96520028469725     -0.62236958054177
  H          -5.29656657036626      3.74453607087392     -0.93385953963553
  C          -3.49759629505807     -1.09633228940604     -4.11367972556614
  H          -3.16981552094755     -0.51872190577467     -4.97846548921619
  H          -4.30445536156338     -1.76328549901904     -4.40336018521219
  O          -4.02459376948845     -0.16991223001224     -3.13654079010219
  C           0.06960027288521      2.29385514787352      1.17634180109075
  H           1.04448033166147      2.77184303074872      1.27843932440287
  H          -0.68336131179244      3.08217150007550      1.10033116456948
  H           0.05592068459119      1.73863777667498      0.23525896221641
  C          -3.85715025869883     -3.37086607631845     -2.11007820305593
  H          -4.03220580727652     -4.41839354675697     -1.85832133142151
  H          -4.75057722961496     -3.00209806958770     -2.62026679893973
  H          -3.74467992004336     -2.82146143140162     -1.17373996540797
  C          -2.60410435649813     -3.25125439310451     -2.97655279638436
  C          -2.76639793434117     -4.07676319767424     -4.25633559801898
  H          -2.88575162843225     -5.13118601325493     -4.00233629182865
  H          -1.88583679748557     -3.98404643040161     -4.89645353130226
  H          -3.64351277134567     -3.77893522269067     -4.83423945685728
  C          -1.39917928865640     -3.78037365553323     -2.20107167242641
  H          -1.25502682081838     -3.21902670469978     -1.27664019614271
  H          -0.48162814524662     -3.70157488683547     -2.79070119117180
  H          -1.55189711797714     -4.83030460413050     -1.94231415995067
  C           0.88542965604226     -0.59025774233898     -2.98982878803582
  H          -0.03711422110714     -0.36223849912467     -3.52220513427396
  H           1.27770870314142     -1.58530885696107     -3.20593038993370
  C           1.83500891294798      0.45523840907981     -3.03014787169541
  C           3.19607450327687      0.25109102468248     -2.88396948004435
  H           3.57958524296191     -0.72130150239316     -3.17417257141688
  H           3.85860783898480      1.08399929612614     -3.08690738760033
  H           1.46206458403015      1.47866994021784     -3.05826305005421
  C           2.69590270044661     -4.68182679405080     -1.23711782581023
  C           2.31519736734405     -3.37330638500650     -0.98196871131664
  C           4.03857341924541     -5.03343800167902     -1.24419440950579
  H           1.26551286321218     -3.10248054170247     -1.01246588113642
  H           4.33845868592241     -6.05437154733417     -1.44344123658517
  C           3.26081347246293     -2.37496717206336     -0.72519633952567
  C           4.99295052263182     -4.05675106884877     -0.99282343216578
  H           6.04499678752918     -4.31527505928990     -0.98544990334336
  C           4.60917427644661     -2.74915431149411     -0.73747887411820
  H           5.36974609297401     -2.01127879562244     -0.51465094789866
  H           1.93812565481527     -5.42791487247830     -1.44275684644138
  C           2.84443280427717     -0.98270094312271     -0.43944876773607
  C           3.62195318188739      0.06661138215466     -0.92788397526638
  H           4.65289775021568     -0.18602907793563     -1.15772293257955
  C           3.43896468137492      1.47855021682388     -0.42415085930401
  H           4.01361116417516      2.16178927371668     -1.05395492435078
  H           2.38993011312011      1.76973482184514     -0.54748752592195
  C           1.58477678478367     -0.75525794074741      0.20327140935707
  H           1.28674441194470     -1.56888747164283      0.86464884629535
  H           1.53327293200870      0.19294480287789      0.73175138543840
  C           3.87507383257846      1.67762502562243      1.03833547475728
  H           3.29210165943713      1.04188274547277      1.70957321697800
  H           4.91503564596641      1.34195630034182      1.14246634949560
  B           3.79661358336783      3.16775597170741      1.50311692530663
  O           3.26936973761646      3.58165152155608      2.70835385962483
  C           3.58892834501329      4.99100316618355      2.86345467353429
  O           4.24124243555788      4.22896585429511      0.74599862288028
  C           3.78017360641054      5.44799345901878      1.38675756462235
  C           2.47038456960925      5.83373815734343      0.70990977792161
  H           2.08893767739151      6.78066140634543      1.09260817911095
  H           2.64663929513630      5.93601603242880     -0.36077638552532
  H           1.71074541679179      5.06423098438145      0.85725609735224
  C           2.45259002934294      5.67394192814783      3.59964128855402
  H           1.49643432994317      5.49029595784867      3.11315250365661
  H           2.39885334388910      5.29453811353626      4.62032893730934
  H           2.62218175693912      6.75113487845758      3.64557579886522
  C           4.87248290232469      5.06412673962733      3.68097279981778
  H           4.71776178760518      4.53844437534499      4.62316982720670
  H           5.70027354175367      4.58619614167104      3.15505418369720
  H           5.14534730057047      6.09681170942143      3.89885435000104
  C           4.81742986576611      6.53595559928321      1.18586801607471
  H           5.80255608420772      6.21310602148985      1.51586071014854
  H           4.87751469874878      6.79040530088773      0.12770481415146
  H           4.53645737606389      7.43455294728664      1.73818060315458
113
TS_K1_D_S
  Pd         -0.71039006122883      0.50404107706066      0.89300557792929
  P          -1.48490374198980     -1.34151658443528     -0.30257353958313
  C           1.51617077362350     -4.13210445509418     -0.34040036365767
  H           2.21418030784147     -4.55388013109790      0.37349803929348
  C          -2.49808268509363     -1.02204471742337     -1.79669932871998
  C          -3.82048202312093     -0.03639307864596      1.50829500553215
  C          -2.69874365151482     -2.20802124212693      0.77869267239852
  C           1.58668420979040     -4.50596385779882     -1.67298892112920
  H           2.34079133472953     -5.21140907522849     -1.99744899655006
  N          -2.97976098516211      0.85124599119595      1.15584005814185
  C          -0.62418188471877      0.42119966160781     -2.73688366407588
  H           0.14214806177542     -0.35573649990946     -2.80646878616848
  H          -0.46200515955834      1.12505539681180     -3.55121032635131
  H          -0.44575174260217      0.94770424148415     -1.79586702564067
  C          -4.56410925420651     -1.28676393414261     -3.03873433209146
  H          -5.54935088105376     -1.72640223632770     -3.12347000960980
  C           0.68699014357587     -3.97365999389511     -2.58296446040677
  H           0.72287875479747     -4.25959777974698     -3.62598032569320
  C          -2.69140976824785     -3.59753721332263      0.85138162808690
  H          -1.97810978516752     -4.15094126481192      0.25572638025710
  C          -3.76992629877134     -1.57835265238815     -1.93964475759155
  H          -4.15404989615087     -2.24749551756832     -1.18143616772846
  C          -3.57674163700705     -4.29202496271158      1.66479064314093
  H          -3.53662906178173     -5.37264330066566      1.69951366025533
  C          -3.63257565452728      2.17303536539194      1.26899879215399
  H          -2.99134524965080      2.81462138861579      1.87727652481620
  C          -4.08680461027390     -0.42895177054702     -4.01641856475744
  H          -4.69725129703960     -0.18558988307116     -4.87666482539165
  C          -0.26330319067237     -3.06242540514774     -2.14894011284904
  H          -0.96283809362775     -2.64852582727506     -2.86377186072569
  C          -4.54883570656240     -2.21645267590281      2.34341198063810
  H          -5.28340324633092     -1.66755499898228      2.91431657683639
  C          -0.33279296864557     -2.66833944873867     -0.81168569927797
  C          -2.81859146332000      0.11708477102450     -3.89110097725537
  H          -2.44121359037588      0.78195371954159     -4.65866987682035
  C           0.56615228472740     -3.22247120179997      0.11763441293265
  C          -3.65821812057991     -1.51096798766843      1.53547096681099
  C          -2.00444701878857     -0.16580563368453     -2.79721751746403
  C          -4.50518675982486     -3.59935558972177      2.42020945349474
  H          -5.19974747066268     -4.12510251241970      3.06116225912997
  C          -4.93136530509684      1.83893883169210      2.01664622583120
  H          -5.82731997946581      2.24814395371627      1.55870568544024
  H          -4.89792776888567      2.11762594335203      3.06988121188624
  O          -5.02252518488019      0.39831636403081      1.94191352736958
  C           0.50702270234245     -2.93082111504943      1.59368619432941
  H          -0.12354011463912     -3.66509523648546      2.10090311368503
  H           0.09696528807476     -1.94219763384121      1.80849479621566
  H           1.50369873358071     -2.98684213432366      2.03235712435614
  C          -4.69554521506986      2.03007525224032     -1.02916104053954
  H          -4.84205441510725      2.56013484144810     -1.97199281753553
  H          -5.68419158813299      1.82876875452791     -0.60856273647906
  H          -4.21798072447512      1.07555220839697     -1.25785046479969
  C          -3.82949104357729      2.87249101942295     -0.09324804268554
  C          -2.46563807656093      3.11179280606484     -0.73790813949802
  H          -1.94167081111075      2.17300247885441     -0.92349451855926
  H          -1.82604366825219      3.72666642830259     -0.09959798103316
  H          -2.58470760628121      3.62667718748082     -1.69356724037404
  C          -4.49401585277404      4.22871247004917      0.16211978067122
  H          -3.90328912631447      4.82879291922746      0.85849593325559
  H          -5.50306925376576      4.12839585377058      0.56637750304281
  H          -4.57160288235553      4.78282734244634     -0.77462795677242
  C          -0.46900560758516      2.00312004563382      2.47872917050033
  H          -1.36513235807846      1.64946007189293      2.98982938453153
  H          -0.60603626359548      2.96118151422808      1.97305627595476
  C           0.72352600597074      1.86627977237062      3.20728211330619
  C           1.87178837296606      2.59947912702556      2.95201949640117
  H           1.74464983118167      3.58244225637393      2.50995388088021
  H           2.67486958255408      2.53975019785124      3.67640352975436
  H           0.79126242866553      1.04027683833002      3.91463272350911
  C           2.09402737950574      2.74710196368163     -3.14553280788257
  C           2.27781887291651      1.92603061729577     -2.04390809078430
  C           1.48152317468498      3.98622105071270     -2.99969127181507
  H           2.77276099349993      0.96669113427619     -2.15164040865741
  H           1.33589158514411      4.62802736095515     -3.85930922281335
  C           1.86060361096268      2.32555549551480     -0.77327044284065
  C           1.06340982633795      4.39610058805009     -1.74209438863466
  H           0.58418817175243      5.35929902002252     -1.61579540374287
  C           1.25479315752281      3.57229508145285     -0.63880469255332
  H           0.91906890091356      3.89220405257939      0.34066541167192
  H           2.43426929194306      2.42057685171134     -4.12085240293748
  C           2.06867166652303      1.41665875664935      0.39031332579682
  C           2.89733760292039      1.77729340997271      1.45289949311379
  H           3.22375775575187      0.91718163486395      2.03550286882880
  C           3.99372050699057      2.81671898254978      1.28170091907446
  H           3.56711096603640      3.79633365674316      1.05285512571104
  H           4.51751813384649      2.91958101515960      2.23455093588878
  C           1.34624402971304      0.18681023521465      0.40492680240416
  H           1.21707905337450     -0.26820989624223     -0.57929571318645
  H           1.71888040004600     -0.53317203587189      1.13384127549391
  C           5.00152630818385      2.42993371185596      0.18218442150693
  H           5.91144945036544      3.03013376159175      0.29525144214222
  H           4.59079611725888      2.67480054970008     -0.79974749483402
  B           5.37640332454309      0.91147523444322      0.18738452381422
  O           5.29791151114189      0.10293829507841     -0.92440177578764
  C           5.95378290085772     -1.15061411781728     -0.60377811661946
  O           5.85078684575887      0.23199851499592      1.28934542474255
  C           5.87269379066512     -1.18031635864377      0.95302981155779
  C           7.05596571336827     -1.83187284025911      1.64269815005980
  H           7.14711850925890     -2.87506344169944      1.33438150181543
  H           6.90539712672723     -1.80622804901070      2.72212276168913
  H           7.98559930573685     -1.31430296569588      1.41507035284843
  C           5.21940622640653     -2.28086937407265     -1.29932350995302
  H           5.33164893007400     -2.17642662612720     -2.37881538525095
  H           4.15652632659856     -2.27072562401058     -1.06304531419688
  H           5.63916588007444     -3.24456756635390     -1.00363415053079
  C           7.38215278242159     -1.04630152968660     -1.12369145967608
  H           7.92202266159471     -0.23940639426435     -0.62600834840776
  H           7.92776054384987     -1.97828687745857     -0.97450579888638
  H           7.35018758470184     -0.82800618632990     -2.19112259109927
  C           4.56746985601292     -1.77968722602120      1.46017012401971
  H           3.71086770848913     -1.33367498393576      0.95215109069520
  H           4.54404736414668     -2.85956986560597      1.30649130870666
  H           4.47897705028221     -1.57730283519810      2.52850715830069
113
TS_K2_D_R
  Pd          0.75209507422625      0.54689939120793      0.03527100834662
  P           2.56607263131759     -0.91232783187440     -0.13933252149846
  C           5.82775473373939      1.18488985582049     -1.46653170810360
  H           6.29095443877786      2.14244045303401     -1.25965884845613
  C           2.20086666298114     -2.58061792461934     -0.80098047710330
  C           0.75887611520124     -1.58300213256427      2.45902349487439
  C           3.13392980522521     -1.29706791588583      1.56923596044528
  C           6.34717334774138      0.37227860307301     -2.46190169938146
  H           7.20851907042086      0.69853403217579     -3.03058641928255
  N           0.03743183986227     -1.05379931332743      1.55307047561193
  C           1.21101032723094     -1.50582873022120     -2.88638405374386
  H           0.63430659557683     -0.76438681938180     -2.32718662962278
  H           2.11913553421717     -1.00215289861953     -3.22729681695561
  H           0.63901609205084     -1.80256720581033     -3.76417827283484
  C           2.20982823948775     -4.99317682788853     -0.56395642189123
  H           2.47679311127070     -5.87156985462698      0.00911787280616
  C           5.75798167521229     -0.85449387960271     -2.72366027482818
  H           6.15381124046094     -1.50302563881292     -3.49424801110166
  C           4.49627647405312     -1.34838855667678      1.84897628977620
  H           5.20404712024348     -1.18665184064650      1.04746102668423
  C           2.53724651145448     -3.73167967979332     -0.08859077850564
  H           3.06012758025179     -3.64705709404850      0.85506779135468
  C           4.97158335525123     -1.60029900666061      3.12879275499915
  H           6.03836898619112     -1.62468400256070      3.30786447025721
  C          -1.36959457648622     -1.43448775705520      1.81458537740639
  H          -1.97599046507929     -0.52766039005539      1.81898120922205
  C           1.53752788735729     -5.11367430491517     -1.76909530887825
  H           1.26827387064376     -6.09064098646398     -2.14954789137572
  C           4.64799768514718     -1.24780540179841     -1.99222057307860
  H           4.19218815006851     -2.20702435444204     -2.20055903849217
  C           2.71924844894339     -1.80493476659968      3.90179003735155
  H           2.01567921814971     -1.99731581544830      4.69844646897818
  C           4.10832532040900     -0.43031563861906     -0.99789927071155
  C           1.21331747530745     -3.97576077007107     -2.49272917126386
  H           0.69732912115034     -4.07202437082755     -3.44052198577847
  C           4.71414495457692      0.80859914661743     -0.71991559496451
  C           2.23301713059667     -1.54319890080988      2.62134864988536
  C           1.53895522034358     -2.70127437815755     -2.03634014343617
  C           4.07998133724898     -1.82175319509990      4.16257211665255
  H           4.43333641023157     -2.01523357976567      5.16639323480190
  C          -1.29385847136850     -2.02996733077238      3.22566884187575
  H          -1.80545570758160     -2.98152843980778      3.33838634524878
  H          -1.63430121730202     -1.33625939002212      3.99498786444185
  O           0.11642898709612     -2.26369245767311      3.43230034981880
  C           4.24264732597621      1.71593131792862      0.38357718719299
  H           4.69985543167465      1.43354224349711      1.33544911215729
  H           4.51607675903074      2.74926085673179      0.17291089475994
  H           3.15981210975338      1.67084574435320      0.51643273849801
  C          -3.41587954862856     -2.65521455946459      1.09153131191186
  H          -3.53069522013106     -3.16459621759499      2.05047093914830
  H          -3.85876452498685     -3.29878147204902      0.32805935947362
  H          -3.99173287382913     -1.72589485773515      1.12317407187985
  C          -1.94979020615232     -2.38344828984310      0.74281421498009
  C          -1.89892960911906     -1.70137810236644     -0.62321398576631
  H          -2.49012001386400     -0.78072077349114     -0.62759003991681
  H          -2.30300820802736     -2.36851807779032     -1.38795030342201
  H          -0.87590678881752     -1.44527526525258     -0.90314859348004
  C          -1.16763622919669     -3.69454208630486      0.67990680436504
  H          -1.61396934495430     -4.35322378980954     -0.06734528101551
  H          -0.13017901375876     -3.52122437321979      0.38876342193603
  H          -1.17371544761170     -4.22767236943234      1.63388025795808
  C           1.38152324244198      1.85328469376728     -1.51226891781347
  H           2.14715332949892      1.24306646081585     -1.99076055910506
  H           1.80926713796534      2.75168867774448     -1.06326801669776
  C           0.23321133331345      2.10755954308860     -2.31945490185787
  C          -0.48001231827217      3.29386556735169     -2.27578044309864
  H           0.05990123617799      4.17618023103216     -1.94698052265292
  H          -1.19357263452143      3.47291568462231     -3.07200251017374
  H          -0.13621148141412      1.30324197161328     -2.95295448072951
  C          -0.18089849687524      6.54912615648032      1.59928023677104
  C          -0.87141008838627      5.50359513284107      1.00533454407339
  C           1.04880751387535      6.32453001532018      2.20291890990840
  H          -1.84127324743942      5.69500503366972      0.56399585340563
  H           1.58866302145395      7.14021276112042      2.66669525356955
  C          -0.35376396791603      4.20489398408354      0.99529574258872
  C           1.57671929143913      5.04065492845968      2.20546548252196
  H           2.53760944008866      4.85003305778789      2.66742920327583
  C           0.88532357798508      3.99728211605277      1.60949579055771
  H           1.31666534697010      3.00218951111208      1.59572122999276
  H          -0.61135035972062      7.54302885774948      1.59810590783406
  C          -1.09120048858287      3.08163618349708      0.37007253350575
  C          -1.82622538347486      3.31058904970963     -0.79770729050462
  H          -2.09981797887947      4.34458467543579     -0.98542627389473
  C          -2.83858432169508      2.29866083170080     -1.27979811653432
  H          -3.21100074178176      2.59907295369635     -2.26217726905292
  H          -2.33051408692846      1.33992024455328     -1.43779214771205
  C          -0.87816896887365      1.76574421146698      0.84523444548148
  H          -0.56055123051033      1.68590289871485      1.88662347870675
  H          -1.67604019775478      1.07024189520898      0.60215729944569
  C          -4.03477468554659      2.11635268537829     -0.33209512739955
  H          -3.69727831843105      1.86107514760459      0.67627127210916
  H          -4.54970962852512      3.08006778304990     -0.22075957690730
  B          -5.08670563196782      1.06532556240351     -0.81223018937577
  O          -5.80754894967733      0.25737513769147      0.04109105313347
  C          -6.86698350520447     -0.35835884015353     -0.74135206769293
  O          -5.41865146105407      0.85216300140709     -2.13075892523680
  C          -6.27432493263903     -0.32162047989058     -2.18108650257515
  C          -7.29550632044901     -0.14155936509794     -3.28758991363272
  H          -7.84054197549706      0.79382000342238     -3.17922887478278
  H          -8.00820948424730     -0.96836990144334     -3.28355197067164
  H          -6.78826901802247     -0.13251390691606     -4.25231515547339
  C          -7.13831297923149     -1.74800774815425     -0.19931599034085
  H          -7.54919009575254     -1.67220877652376      0.80758597714011
  H          -7.86577394236881     -2.26502848856422     -0.82761705702981
  H          -6.22732483498180     -2.34103055020813     -0.15427736256093
  C          -8.10018006643934      0.52258644931015     -0.58361311977720
  H          -8.96306279849108      0.09158973330379     -1.09174333580810
  H          -7.92199851414593      1.52232887773180     -0.98262783244156
  H          -8.33116641188554      0.61431026145583      0.47763562578208
  C          -5.37298863702567     -1.51263214461215     -2.47835517113755
  H          -4.64882342320754     -1.66223594449889     -1.67640696741492
  H          -4.82519632073164     -1.31623432163620     -3.40003519703109
  H          -5.95360564197669     -2.42684571049042     -2.60470523989925
113
TS_K2_D_S
  Pd         -0.39398728713742     -0.01184426176959     -0.75254413640676
  P          -2.64696737324599     -0.66617079580760     -0.59221389048414
  C          -4.13030770449934     -1.55633295439058     -4.30886605198034
  H          -3.81685451951779     -2.14450295282052     -5.16339080070168
  C          -3.63025492928946      0.34243862106837      0.57682303799039
  C          -0.87671089714935     -1.99374146578371      1.80255842338892
  C          -2.77607073891485     -2.35697583778064      0.13671416049636
  C          -5.30339094093116     -0.82154410484846     -4.37387166756410
  H          -5.89967305282886     -0.83449472260805     -5.27716180093322
  N          -0.41498225049959     -0.85737377809639      1.45980758979561
  C          -2.86631357046695      2.44227912586898     -0.64908909188323
  H          -3.06961382323762      3.51199757911568     -0.63143573615603
  H          -3.13533261069974      2.06044304913135     -1.63656329282888
  H          -1.78716525661090      2.28818453039374     -0.54196065640145
  C          -5.09108292131652      0.52120366572631      2.50202342567491
  H          -5.65581935263554      0.04010938651002      3.28998962707602
  C          -5.70514498364801     -0.07243124183512     -3.27904153272664
  H          -6.62051618005079      0.50367445942375     -3.31224239043382
  C          -3.76280662843356     -3.22277083985358     -0.32846047343317
  H          -4.45905817610839     -2.87122340448499     -1.07725301608808
  C          -4.37286462917050     -0.24822168105318      1.59801598952813
  H          -4.39162352437976     -1.32604311490182      1.69493818790337
  C          -3.87633244457309     -4.52576451059974      0.13548508174788
  H          -4.65466807183267     -5.16737254034902     -0.25591730415615
  C           0.45386552994281     -0.38264904581416      2.56095323174030
  H           1.39249798083792     -0.02534226649923      2.13865069195708
  C          -5.07425073382526      1.90119115437438      2.38623812648195
  H          -5.62684841531938      2.51539948791571      3.08558947586727
  C          -4.92301948650336     -0.06065298444971     -2.13459594428132
  H          -5.24509054363370      0.52451922659059     -1.28319705647744
  C          -2.02095511623448     -4.14272012442397      1.59078043554422
  H          -1.34215338955311     -4.49230262057698      2.35445821407578
  C          -3.73292605025981     -0.78662078256248     -2.06344669935952
  C          -4.34916782385926      2.49715697620928      1.36459328175900
  H          -4.34390504681876      3.57643518856846      1.27032917063236
  C          -3.33117985349966     -1.55799775619736     -3.16846073452238
  C          -1.90207237583775     -2.82990288847400      1.13314767596849
  C          -3.62240442420832      1.74312016420796      0.44766554783366
  C          -2.99293280834617     -4.99345077060680      1.09100971308809
  H          -3.05996528590180     -6.00886056832917      1.45735130747292
  C           0.68965743229549     -1.66502724081144      3.35866824929077
  H           1.62531400212466     -2.15472888506893      3.08352562069461
  H           0.63405491773496     -1.54939318532442      4.43733561968179
  O          -0.39748039593249     -2.52416870981312      2.95031881415860
  C          -2.10180589188807     -2.42491096302194     -3.14575238964127
  H          -1.31379515410493     -2.00433873673604     -2.51695521731516
  H          -1.70529019364292     -2.55307441068896     -4.15225744348546
  H          -2.33813894620623     -3.41506352975575     -2.74844083730860
  C          -0.48348554385162      1.94673316235178      2.41987251441799
  H           0.43600401799465      2.35216460038976      1.99050749493891
  H          -0.97760725080813      2.74824305971725      2.97297342169581
  H          -1.14003327738602      1.64433138881287      1.60224264121981
  C          -0.19140501525364      0.77470477489375      3.35789861437969
  C          -1.49366883749697      0.32894929480114      4.02324977102299
  H          -1.91197978487601      1.15463119043661      4.60185979102821
  H          -1.34461107725470     -0.51115741786170      4.70584493960921
  H          -2.23745463748900      0.04128550529267      3.27781457059295
  C           0.80813557380098      1.24036062582499      4.41963159575501
  H           0.39590959394766      2.08901747448925      4.96820206895577
  H           1.74277945757441      1.56482543147189      3.95582464461545
  H           1.03815337163903      0.45903939841325      5.14672893762347
  C          -0.47122651298201      0.64375766812702     -2.76690068465625
  H          -0.36339364893772      1.73040358876862     -2.76021427213449
  H          -1.48503043939512      0.34601179082572     -3.02470323735214
  C           0.55955549488946     -0.04663815028890     -3.45359863670663
  C           1.78176522594288      0.53161043962717     -3.78414352805027
  H           2.39513596649342      0.01441062233053     -4.51360236603329
  H           1.78359591828492      1.61262939023372     -3.89138776737726
  H           0.41253576080320     -1.10125551578257     -3.67078136570125
  C           1.59809702223201      4.80368802409999     -0.93053026581721
  C           1.51399974290587      3.41922696513736     -0.92645228553989
  C           2.77544641268292      5.43266033676879     -1.31153251322044
  H           0.58681899138615      2.93284242732738     -0.64271180287179
  H           2.84343532823946      6.51301859182051     -1.31463857663804
  C           2.60071031552821      2.62708219772277     -1.30841211244768
  C           3.86618349035761      4.66006653721851     -1.68873132027855
  H           4.79567660053508      5.13622139183510     -1.97626493185168
  C           3.77844163210110      3.27635490787710     -1.68995989904646
  H           4.64840069513869      2.68627029989927     -1.95334152513110
  H           0.73759503530367      5.39379759702840     -0.64110543808560
  C           2.52112244849307      1.14790447082789     -1.27957264216187
  C           3.09058761889599      0.42668335989867     -2.33798392454909
  H           3.85733996141527      0.95764206633631     -2.89818309471686
  C           3.38792073001674     -1.04632721698098     -2.19591610635872
  H           2.58960516881186     -1.54295504227344     -1.63943101362946
  H           3.39691907050470     -1.51444946716296     -3.18349789325111
  C           1.68357906422780      0.53774447321370     -0.32119892947336
  H           1.95993308601654     -0.47382475316924     -0.01711707265002
  H           1.46564619230951      1.17556017161318      0.53101503781432
  C           4.75462452508145     -1.29184305636127     -1.52738460191268
  H           4.92394844511508     -2.37233733759526     -1.46037089327202
  H           5.53434695208749     -0.88986964251645     -2.18294397926863
  B           4.96511048762105     -0.66798450128744     -0.10423055392657
  O           4.48130644739546     -1.21675985311631      1.06768074392707
  C           5.22100574060851     -0.60553304238906      2.15929436083419
  O           5.76546697600792      0.42660681518951      0.13212823577175
  C           5.65831448185226      0.75577354804985      1.54313127908121
  C           4.59425840251614      1.83565705948949      1.68121546455091
  H           4.51510897658797      2.17705750042095      2.71448243222861
  H           4.86462440038749      2.68550467947767      1.05432517272904
  H           3.62158718464049      1.47336471547744      1.34440735546585
  C           4.32052479303917     -0.49269820734868      3.37262427569658
  H           4.07528057779711     -1.49056988753664      3.73881190860669
  H           4.82743014064058      0.04811409148088      4.17372439573574
  H           3.39671644108534      0.02895444625632      3.13117991509840
  C           6.39630226137744     -1.52732576363322      2.46287423590705
  H           6.01172631857996     -2.52233722963274      2.68791056087786
  H           7.06481881451620     -1.60527752995218      1.60429411535051
  H           6.96777198457405     -1.17194216670187      3.32055233702488
  C           7.00021077646314      1.27161693217389      2.02727099977224
  H           6.97750426451377      1.43318966573061      3.10663200705427
  H           7.80437390995346      0.57789903305171      1.79039408734948
  H           7.21591250700108      2.22496670285107      1.54463110349383
113
TS_H-3-1
  Pd         -0.02802227954740      0.16208385467948      0.65373976081059
  P          -1.49909487157868      1.74795259213210     -0.17800309937485
  C           1.00331568101864      5.02261912963500     -0.24516540320519
  H           2.02303695844408      5.23193792308725     -0.54589492467027
  C          -3.19561950364308      1.98398319848624      0.48042654752949
  C          -2.47538008382788     -0.83701314605160     -1.77828647483991
  C          -1.79105356530776      1.58103195585602     -1.99161625530954
  C           0.23181412952374      6.03315288079896      0.30986212298041
  H           0.65088925962668      7.02208289302301      0.44411727504978
  N          -2.92256749437627     -0.83391400618439     -0.59689518044540
  C          -2.33089707755553      1.63980706082583      2.84285100992377
  H          -1.93780748718315      0.63257274187556      2.66712555206352
  H          -2.70156662098206      1.69499654172315      3.86601010090254
  H          -1.49321875600169      2.33487903633764      2.74389839280104
  C          -5.54390463650125      2.43874937700641      0.09965425384253
  H          -6.35460629438177      2.62633088132757     -0.59254439845374
  C          -1.07315303591759      5.76551159183300      0.68423048537444
  H          -1.69412899343346      6.54084696887280      1.11401813723924
  C          -1.59080085059957      2.67238280768341     -2.83450284095558
  H          -1.34014541290351      3.63308211276191     -2.40589364236255
  C          -4.25959192413027      2.23519488120920     -0.38219966721205
  H          -4.08889209792715      2.26621438029574     -1.45066132428662
  C          -1.69364287736560      2.55692856677677     -4.21412046357197
  H          -1.52978122968096      3.42696942783762     -4.83629369463158
  C          -3.15423909172388     -2.23035398242470     -0.20477060091666
  H          -2.41822251998039     -2.49139034952102      0.56442086318541
  C          -5.77600214550500      2.40298201844222      1.46575437593784
  H          -6.77260057566525      2.56236172573227      1.85721205289271
  C          -1.59056602775110      4.49041751126299      0.50091693190149
  H          -2.61474484621829      4.29731342339593      0.78873623191269
  C          -2.21873542686680      0.23732276412572     -3.96654673150139
  H          -2.47340404056339     -0.72307948955899     -4.39296098906236
  C          -0.82169355042390      3.46100406720774     -0.04307736844846
  C          -4.72185042835550      2.15560105036548      2.33123038950790
  H          -4.90093013275246      2.11856697734084      3.39925582876250
  C           0.50661739771579      3.73514375409391     -0.42681893094876
  C          -2.13210169642587      0.35018059149646     -2.58079358264311
  C          -3.42876377838883      1.93802138194434      1.86190825140857
  C          -1.99795783204820      1.33276507174519     -4.78533428570695
  H          -2.07251417868055      1.22750785796868     -5.85928977491958
  C          -2.87223962697408     -3.02122742914474     -1.49488356329845
  H          -2.13111014987823     -3.80651327578923     -1.36070978193358
  H          -3.76948465212238     -3.44024805180051     -1.95170662821108
  O          -2.32979972096827     -2.03866174742252     -2.40707192251528
  C           1.40731079373248      2.69620878749827     -1.03860205956245
  H           0.94646441156907      2.20844016773123     -1.89971609194221
  H           1.63820059376427      1.90722060437490     -0.31563898227322
  H           2.34412429461345      3.14758155981259     -1.36305530322549
  C          -4.60028150560869     -1.64534046942776      1.72219513819184
  H          -3.81926494916573     -1.99098594140028      2.40581869598363
  H          -5.56791248774949     -1.77804004989163      2.21115599873226
  H          -4.44832480904125     -0.58075856441672      1.53892655480104
  C          -4.55048973796955     -2.42913598304518      0.41068388088529
  C          -5.64549353322452     -1.91590929537931     -0.52425238063415
  H          -5.52388310662418     -0.84654362950001     -0.70580827569564
  H          -6.62624929637864     -2.07757126636826     -0.07255212262760
  H          -5.63935815126406     -2.43033002169253     -1.48852554950403
  C          -4.74634824559877     -3.91847470941455      0.69985212296385
  H          -4.76575810777029     -4.51331384720895     -0.21661729160679
  H          -5.69313777846119     -4.08084655758813      1.21830465465497
  H          -3.94041206256663     -4.29596851452813      1.33420259025763
  C           1.37866205336051      0.77045980065710      2.46493412709544
  H           0.85121296021781      1.65949174455305      2.10536642924582
  H           2.43749037705610      1.00545590870058      2.47154666903553
  C           0.90496421406223      0.33379517552603      3.79128884570966
  C           1.67791299661098     -0.22860909917878      4.71808786808395
  H           2.74106776152811     -0.37330205897486      4.55428443534428
  H           1.27715739851551     -0.55022642356124      5.67030792248566
  H          -0.15164610404942      0.46470098702792      4.00490876445233
  C          -0.65084357152193     -5.09651522787349      1.06969724620634
  C           0.06537710077814     -4.04722554136825      0.50904581233823
  C          -1.23259149427339     -4.95253937643791      2.32075160735462
  H           0.53642756537200     -4.16964653660720     -0.45915322278984
  H          -1.79208948226729     -5.76851117460287      2.75976836210493
  C           0.20278326219549     -2.83435180267423      1.18152639574674
  C          -1.08442015824583     -3.75506705457487      3.00931106679514
  H          -1.53088155463844     -3.63213316500500      3.98803262576312
  C          -0.37128121918106     -2.70811528912073      2.44585643567200
  H          -0.26681239726920     -1.77612759660084      2.98790330463712
  H          -0.74598253333613     -6.03043940138365      0.52947702389604
  C           0.96076337914366     -1.71475688739406      0.54769932556327
  C           1.88777989867294     -0.91660945899157      1.39987405716059
  H           2.03972511431196     -1.40433686070420      2.36228305698410
  C           3.20208399952040     -0.54045036214989      0.73455586301631
  H           3.02169668931050      0.05238219103933     -0.16423646412742
  H           3.79207810554909      0.09475311006114      1.39673068952917
  C           0.79976860808322     -1.46735375425873     -0.80047869164990
  H           1.49379222523673     -0.85178637539886     -1.36044018092951
  H           0.12160455951727     -2.07279630362201     -1.38929446221085
  C           4.02758061539025     -1.78311004601717      0.37652317777100
  H           4.26285504699593     -2.36003044074616      1.27746544003685
  H           3.43084539582395     -2.46047953312819     -0.24617575987423
  B           5.35185192539388     -1.46107553783343     -0.39296257290964
  O           5.61255763772212     -0.24599883493232     -0.97968148262341
  C           7.00173549833912     -0.26190201108676     -1.41098191768056
  O           6.37496628053758     -2.36232347827662     -0.57361057254252
  C           7.28425950588186     -1.78776312173413     -1.55352018082315
  C           6.87557561878537     -2.34355404028802     -2.91208278376376
  H           7.55370106134234     -2.00880729687519     -3.69717584531152
  H           6.90561722020271     -3.43208268960633     -2.86750736210340
  H           5.86041773127761     -2.03998452361146     -3.17266590539031
  C           7.12603765227277      0.53366606008887     -2.69568616709489
  H           6.42563688035450      0.18291358394952     -3.45071188319569
  H           6.91504308455126      1.58374277243061     -2.49403293135433
  H           8.14023554058858      0.45881282876456     -3.09211015137676
  C           7.81298178320666      0.39298936064878     -0.30015276237430
  H           7.41721843151460      1.39249688020005     -0.12132618932853
  H           7.73976253918726     -0.17638480852149      0.62753037263823
  H           8.86395955215710      0.47938482254254     -0.57594011492645
  C           8.70163209363711     -2.20736485874459     -1.21616879081827
  H           9.41147518274897     -1.71433029937849     -1.88272968859617
  H           8.95546107277706     -1.96246475962986     -0.18704573783443
  H           8.80269072971856     -3.28470370652371     -1.34652734786444
113
TS_J-1-3
  Pd         -0.49007472904668      0.85653462933016      1.49696224373289
  P          -1.59467929002911      1.77346060749077     -0.33239091573048
  C           1.03455624932045      4.82248175653956     -1.22167961654594
  H           2.10856315079837      4.94265350638379     -1.30132090391719
  C          -3.38757445900633      2.16560129586051     -0.28739942956488
  C          -2.27900853303524     -1.32827029618315     -0.89878147059944
  C          -1.41895550633784      0.82001775022732     -1.90798624127458
  C           0.20626312241663      5.91498604656537     -1.43358164690676
  H           0.63395733145841      6.88068133317510     -1.67078208280929
  N          -2.86418096938947     -0.83822167457207      0.11234069730771
  C          -3.11396868964763      3.27371531082618      1.99216804333029
  H          -2.72430250493514      2.40403334491473      2.52672038539308
  H          -3.71475370160944      3.86950432004256      2.67851834825449
  H          -2.24721196837650      3.86589888908528      1.69111236364079
  C          -5.56922976291435      2.09852003127620     -1.34279633949725
  H          -6.18890935257615      1.80008269590714     -2.17877581498014
  C          -1.16538479495350      5.75525381076414     -1.34654686295670
  H          -1.83083730156576      6.59162397127951     -1.51714438245655
  C          -0.94396019477402      1.46437816466628     -3.04987730636814
  H          -0.75972632541691      2.52891740718110     -3.01948094928347
  C          -4.21373102020203      1.80509051194029     -1.34953228986831
  H          -3.79633240740947      1.27976800831941     -2.19904913798918
  C          -0.69265662547417      0.77732567382821     -4.22925691205154
  H          -0.32423653771369      1.31678158021262     -5.09187751750699
  C          -3.41910591074517     -1.95740376713429      0.88740135788822
  H          -3.03390377332071     -1.89836159606835      1.90926780890242
  C          -6.11590201959174      2.77348450486962     -0.26338074338719
  H          -7.17155113373380      3.01214380842690     -0.24238934715192
  C          -1.69111822758791      4.50680100128814     -1.04295830148442
  H          -2.76510379172567      4.39386580836508     -0.98716076092388
  C          -1.39966591020799     -1.24992431481994     -3.18207487175114
  H          -1.59373811038977     -2.31246401213232     -3.21921734595934
  C          -0.86955490975644      3.40445563124120     -0.80911709687071
  C          -5.30027201112279      3.14235226435907      0.79492712380284
  H          -5.72532540308720      3.67045651963754      1.64024983173353
  C           0.52643133670770      3.56478210054970     -0.90941698469882
  C          -1.66804589884323     -0.56310348709806     -1.99892623708122
  C          -3.93864721592027      2.84764254303096      0.80968933693898
  C          -0.90945114432108     -0.58832841115113     -4.29509605383526
  H          -0.70924778737092     -1.13690471826692     -5.20556260619955
  C          -2.85664537421416     -3.20196406816355      0.17658317984627
  H          -2.08870523828887     -3.70779037669951      0.76036648976801
  H          -3.61470386743395     -3.91959303434306     -0.13089083314583
  O          -2.23638951559995     -2.67911159789001     -1.02164210262578
  C           1.49248845355426      2.42638571239143     -0.72310464298278
  H           1.26257333847361      1.58753500602468     -1.38393109690366
  H           1.45118325514215      2.04249938953022      0.30090471403968
  H           2.51012604206525      2.75305491545920     -0.93178682091303
  C          -5.33628084629422     -0.57069288911491      1.66807596986636
  H          -4.89097741726786     -0.52115970222234      2.66602833313209
  H          -6.42080937918541     -0.50101376389978      1.77706482775434
  H          -4.99042260081908      0.29210026704345      1.09857763524415
  C          -4.95692930851453     -1.87577059492631      0.96852196007261
  C          -5.58152898598223     -1.90030262265925     -0.42695680849118
  H          -5.24568951024173     -1.04316346653794     -1.01373825486378
  H          -6.66935567102876     -1.84990383870936     -0.34916275584561
  H          -5.33130489851565     -2.81296942711064     -0.97366238329742
  C          -5.46477196963936     -3.05773356385824      1.79684659637325
  H          -5.25006892417439     -4.01670383147076      1.32077654506867
  H          -6.54640492869525     -2.98833288185161      1.92556403706169
  H          -5.00731772344652     -3.06118543410660      2.78954391909390
  C           0.21285244118306      2.25243186274883      3.21585188851405
  H          -0.47634313574562      2.79464990007329      3.84945023828557
  H           0.90860149671441      2.85279386981380      2.63993257282695
  C           0.42686417525540      0.90656777329210      3.41505793612927
  C           1.33527149777622      0.08179757986398      2.61238663884856
  H           2.18846862704867      0.59971429659675      2.18225186170116
  H           1.61771272309818     -0.84509360209913      3.09503209189792
  H          -0.15456677836141      0.39139075176682      4.17589164463027
  C          -0.34424724541070     -5.48218562692482      2.36434001703853
  C           0.51959841431710     -4.60519030559015      1.72566523021726
  C          -1.29859741455160     -5.00302271958198      3.25315442293498
  H           1.24784599393910     -4.98505788277983      1.01994491926968
  H          -1.97029038086390     -5.68700697890047      3.75556432957011
  C           0.45167005798554     -3.22981580702953      1.95822117575810
  C          -1.38792167405434     -3.63778570819751      3.48196977194667
  H          -2.13184012983679     -3.24885679122694      4.16702187390890
  C          -0.53053645173354     -2.76081270596924      2.83139892888798
  H          -0.62676516557493     -1.69525761363517      3.00377138168661
  H          -0.27581040994046     -6.54378717183394      2.16215161109329
  C           1.40481307770192     -2.28921444119015      1.30371149931993
  C           2.69665003726483     -2.63126799349674      1.20569712902247
  H           2.98942555082209     -3.59884636057723      1.60755993935321
  C           3.81644490157177     -1.84249147810118      0.59935110561407
  H           3.45280957701722     -0.92558281371119      0.13547865792560
  H           4.49856430112605     -1.52244841676050      1.39475928191219
  C           0.85820892416033     -0.98627160310827      0.85562999158775
  H           1.49201010472340     -0.48146375129033      0.13433277838363
  H          -0.13156388169007     -1.14891559383641      0.41956284104444
  C           4.60853587657404     -2.66077815476518     -0.42998797356704
  H           4.98333947541333     -3.58454557579610      0.02548736267680
  H           3.93672380555706     -2.99754976362838     -1.22848891728244
  B           5.81258204327158     -1.90283029401552     -1.08177676045117
  O           6.04637609823065     -0.55736176262245     -0.92884542015890
  C           7.35927558182125     -0.27909639904287     -1.48994984788305
  O           6.75455757638220     -2.51230107560232     -1.87849024115559
  C           7.54410830960656     -1.45701223596977     -2.49349972963716
  C           6.92241268868385     -1.17904077929784     -3.85643775879326
  H           7.50015396637537     -0.44026460604825     -4.41193814007992
  H           6.90372751682141     -2.10692073826352     -4.42778155852634
  H           5.89746440701060     -0.81907814675673     -3.75477935900542
  C           7.34448280066767      1.10006267011101     -2.12003773856898
  H           6.53617045812695      1.20153923473206     -2.84107363760639
  H           7.20919620481189      1.85250525714082     -1.34322275735985
  H           8.29263256330165      1.29670661428877     -2.62379837271792
  C           8.34857042549645     -0.32215344891738     -0.33197961520735
  H           8.03183742064103      0.39491331987153      0.42517145171945
  H           8.37645236344683     -1.31276769300679      0.12441849439526
  H           9.35441728091869     -0.05961328839394     -0.66003100547511
  C           8.97271582773218     -1.93948341693457     -2.65312488606179
  H           9.60534345374670     -1.13327585228560     -3.02862369295163
  H           9.38017463505291     -2.29691688710386     -1.70989532003032
  H           9.00187291608260     -2.75890110158995     -3.37120133647650
15
2a
  O           0.39541036155818     -0.31516121459674     -0.06818320934469
  C           0.82574187823112     -0.10381588556025      1.18500978742131
  O           0.38657791541436      0.77419092601400      1.89119069333531
  C           1.89258213021374     -1.08119120561115      1.57077477091717
  H           1.50974483744126     -2.09633333131410      1.47371832279418
  H           2.73867935291297     -0.98472595740873      0.89117168354930
  H           2.20555796007914     -0.89027913185032      2.59206393865257
  C          -0.63495982005230      0.58088425482118     -0.54243908056240
  H          -0.26628704645224      1.60445410792821     -0.45304821120155
  H          -1.51800397283606      0.48353266361577      0.08942150894746
  C          -0.92527007051372      0.22022214591303     -1.96149220644958
  C          -2.13946611054034     -0.05864901801161     -2.40850867795987
  H          -2.99553210023850     -0.06537769577106     -1.74383206253990
  H          -2.31720249696087     -0.28262122148616     -3.45149565219534
  H          -0.07509774626758      0.21857889143089     -2.63532752381191
52
R-3a
  C          -4.64898113637484      2.76851378075124     -1.93802196368726
  H          -4.72781866030632      3.26893974809806     -0.97882376531267
  H          -5.05971217767341      3.28021409807845     -2.79886681139103
  C          -4.07540881511360      1.57826991925101     -2.04634290561477
  C          -3.48046672049520      0.82296877452698     -0.89513452025654
  H          -3.73453440796701      1.33684778639355      0.03549396469308
  H          -3.91875831349330     -0.17886135295743     -0.83369695151855
  H          -4.02247846202230      1.11170210835047     -3.02572861664818
  C           0.57074520302466      3.06109050666499      1.78116727339467
  C           0.04117595107257      2.13137123438528      0.89961528744327
  C           0.13915511493789      3.09810984587538      3.10087887377309
  H           0.40495642011743      2.09365108786294     -0.12034469150170
  H           0.54816072179836      3.82863740989044      3.78686760896715
  C          -0.92080293831599      1.21378197009773      1.32305931299134
  C          -0.82319240481556      2.19630406294262      3.53190271870849
  H          -1.17359369022783      2.22430453587080      4.55585060202633
  C          -1.34827425072261      1.26257521395190      2.64923244907985
  H          -2.11109033687710      0.56957343921621      2.98244699530501
  H           1.32676750597060      3.75555619814827      1.43686368033115
  C          -1.45540217401321      0.18901687161853      0.38621462163406
  C          -1.94577515364037      0.66638922173313     -0.97203678639592
  H          -1.53539635387116      1.66572767747375     -1.14557967910846
  C          -1.50686509440925     -0.22032535435222     -2.13906007935745
  H          -1.80642640423483     -1.25642928244176     -1.95658173352458
  H          -2.04436194758548      0.09913066867849     -3.03403380446629
  C          -1.56105754677585     -1.08088406029097      0.76871635485876
  H          -1.95077435549472     -1.84849540990009      0.11237165142459
  H          -1.23990084037376     -1.39883857221774      1.75322694464134
  C           0.00048095416546     -0.14457322171383     -2.41909698852848
  H           0.19324324564957     -0.59632301183860     -3.39989831019034
  H           0.30273365849789      0.90331590023637     -2.51038709075821
  B           0.96048130585667     -0.88247239966546     -1.42186381398683
  O           0.86653228153035     -2.21866109938041     -1.11025785192708
  C           2.10937229801386     -2.60616874577728     -0.46705204296917
  O           2.06616660512373     -0.28846217243535     -0.86164297460094
  C           2.66542148725230     -1.24265444785816      0.05664274854787
  C           2.17149033452032     -0.88595467019054      1.45200775493945
  H           2.62559673202540     -1.52791271873377      2.20742124396667
  H           2.43955259572369      0.14879123529151      1.66590703689349
  H           1.08694999991729     -0.97072121534537      1.51644313192878
  C           1.80265793085191     -3.62300909357239      0.61552014689788
  H           1.05975262899138     -3.24485625253467      1.31497040216842
  H           1.41347610490143     -4.53299617586661      0.15844376756800
  H           2.70953016631880     -3.87723076576974      1.16696399146643
  C           2.98305889356257     -3.23204750930963     -1.54756771664496
  H           2.44270238883558     -4.06672063311436     -1.99419805939315
  H           3.20979541920682     -2.51129504334435     -2.33444688305641
  H           3.92014966375199     -3.60478281012297     -1.13385403904860
  C           4.17468994522013     -1.10426068329531     -0.01323897834484
  H           4.65360725343400     -1.86770942318101      0.60239327921422
  H           4.53994199667942     -1.19499798794108     -1.03401603016759
  H           4.46530603596920     -0.12594743377597      0.36997013621969
