# Supplementary material for: Pd-catalyzed regio- and enantioselective allylation of cyclic allylboronates
Source: Chem Sci. 2026 Jun 24. Online ahead of print. doi: 10.1039/d6sc04784j (PMC13325626; doi:10.1039/d6sc04784j)
Supplement: SC-OLF-D6SC04784J-s003 [file SC-OLF-D6SC04784J-s003.cif]

# Supplementary Information (SI) for Chemical Science.
# This journal is © The Royal Society of Chemistry 2026

####################################################################### 
# 
# This file contains crystal structure data downloaded from the 
# Cambridge Structural Database (CSD) hosted by the Cambridge 
# Crystallographic Data Centre (CCDC).
# 
# Full information about CCDC data access policies and citation 
# guidelines are available at http://www.ccdc.cam.ac.uk/access/V1 
# 
# Audit and citation data items may have been added by the CCDC. 
# Please retain this information to preserve the provenance of 
# this file and to allow appropriate attribution of the data. 
# 
#######################################################################

data_cz-10-2
_database_code_depnum_ccdc_archive 'CCDC 2532060'
loop_
_audit_author_name
_audit_author_address
'Celine Besnard'
;university of Geneva
Switzerland
;
_audit_update_record             
;
2026-02-19 deposited with the CCDC.	2026-06-24 downloaded from the CCDC.
;
_audit_creation_date             2025-05-28
_audit_creation_method           
;
Olex2 1.5
(compiled 2025.04.05 svn.rf049d14d for OlexSys, GUI svn.r7224)
;
_shelx_SHELXL_version_number     2019/2
_chemical_name_common            ?
_chemical_name_systematic        ?
_chemical_formula_moiety         'C27 H24 N2 O6'
_chemical_formula_sum            'C27 H24 N2 O6'
_chemical_formula_weight         472.48
_chemical_absolute_configuration ad
_chemical_melting_point          ?
_chemical_oxdiff_formula         'C27 H24 N2 O6'
loop_
_atom_type_symbol
_atom_type_description
_atom_type_scat_dispersion_real
_atom_type_scat_dispersion_imag
_atom_type_scat_source
C C 0.0181 0.0091 'International Tables Vol C Tables 4.2.6.8 and 6.1.1.4'
H H 0.0000 0.0000 'International Tables Vol C Tables 4.2.6.8 and 6.1.1.4'
N N 0.0311 0.0180 'International Tables Vol C Tables 4.2.6.8 and 6.1.1.4'
O O 0.0492 0.0322 'International Tables Vol C Tables 4.2.6.8 and 6.1.1.4'

_shelx_space_group_comment       
;
The symmetry employed for this shelxl refinement is uniquely defined
by the following loop, which should always be used as a source of
symmetry information in preference to the above space-group names.
They are only intended as comments.
;
_space_group_crystal_system      monoclinic
_space_group_IT_number           4
_space_group_name_H-M_alt        'P 1 21 1'
_space_group_name_Hall           'P 2yb'
loop_
_space_group_symop_operation_xyz
'x, y, z'
'-x, y+1/2, -z'

_cell_length_a                   6.73693(7)
_cell_length_b                   21.9971(3)
_cell_length_c                   7.83072(9)
_cell_angle_alpha                90
_cell_angle_beta                 94.2746(10)
_cell_angle_gamma                90
_cell_volume                     1157.23(2)
_cell_formula_units_Z            2
_cell_measurement_reflns_used    20157
_cell_measurement_temperature    120.00(10)
_cell_measurement_theta_max      72.9410
_cell_measurement_theta_min      3.9990
_shelx_estimated_absorpt_T_max   ?
_shelx_estimated_absorpt_T_min   ?
_exptl_absorpt_coefficient_mu    0.797
_exptl_absorpt_correction_T_max  1.000
_exptl_absorpt_correction_T_min  0.850
_exptl_absorpt_correction_type   gaussian
_exptl_absorpt_process_details   
;
CrysAlisPro 1.171.42.100a (Rigaku Oxford Diffraction, 2023)
Numerical absorption correction based on gaussian integration over
a multifaceted crystal model
Empirical absorption correction using spherical harmonics,
implemented in SCALE3 ABSPACK scaling algorithm.
;
_exptl_absorpt_special_details   ?
_exptl_crystal_colour            yellow
_exptl_crystal_colour_primary    yellow
_exptl_crystal_density_diffrn    1.356
_exptl_crystal_density_meas      ?
_exptl_crystal_density_method    ?
_exptl_crystal_description       block
_exptl_crystal_F_000             496
loop_
_exptl_crystal_face_index_h
_exptl_crystal_face_index_k
_exptl_crystal_face_index_l
_exptl_crystal_face_perp_dist
0 1 0 0.0459
0 1 -1 0.0545
0 -1 -1 0.0608
0 -1 0 0.0323
0 0 1 0.0479
-1 0 0 0.0425
1 -2 1 0.0395
1 1 0 0.0298

_exptl_crystal_size_max          0.115
_exptl_crystal_size_mid          0.084
_exptl_crystal_size_min          0.078
loop_
_exptl_oxdiff_crystal_face_indexfrac_h
_exptl_oxdiff_crystal_face_indexfrac_k
_exptl_oxdiff_crystal_face_indexfrac_l
_exptl_oxdiff_crystal_face_x
_exptl_oxdiff_crystal_face_y
_exptl_oxdiff_crystal_face_z
0.0000 1.0000 -0.0001 -0.0171 -0.0531 0.0423
-0.0000 1.0001 -0.9997 0.0484 0.0495 0.1975
-0.0001 -1.0000 -0.9996 0.0826 0.1557 0.1129
-0.0000 -1.0000 0.0001 0.0171 0.0531 -0.0423
0.0001 -0.0001 0.9997 -0.0655 -0.1026 -0.1552
-0.9997 -0.0013 0.0003 -0.2025 0.0988 0.0418
0.9997 -1.9987 0.9995 0.1713 -0.0951 -0.2815
0.9997 1.0013 -0.0004 0.1854 -0.1519 0.0005

_exptl_transmission_factor_max   ?
_exptl_transmission_factor_min   ?
_diffrn_reflns_av_R_equivalents  0.0190
_diffrn_reflns_av_unetI/netI     0.0113
_diffrn_reflns_Laue_measured_fraction_full 1.000
_diffrn_reflns_Laue_measured_fraction_max 0.983
_diffrn_reflns_limit_h_max       8
_diffrn_reflns_limit_h_min       -8
_diffrn_reflns_limit_k_max       26
_diffrn_reflns_limit_k_min       -26
_diffrn_reflns_limit_l_max       8
_diffrn_reflns_limit_l_min       -9
_diffrn_reflns_number            31684
_diffrn_reflns_point_group_measured_fraction_full 0.998
_diffrn_reflns_point_group_measured_fraction_max 0.965
_diffrn_reflns_theta_full        67.684
_diffrn_reflns_theta_max         73.549
_diffrn_reflns_theta_min         4.019
_diffrn_ambient_environment      N~2~
_diffrn_ambient_temperature      120.00(10)
_diffrn_detector                 'Hybrid Pixel Array Detector'
_diffrn_detector_area_resol_mean 10.0000
_diffrn_detector_type            'HyPix-Arc 150'
_diffrn_measured_fraction_theta_full 1.000
_diffrn_measured_fraction_theta_max 0.983
_diffrn_measurement_details      
;
List of Runs (angles in degrees, time in seconds):

  # Type    Start    End  Width  t~exp~   \w     \q     \k     \f   Frames
#--------------------------------------------------------------------------
  1  \w    -71.00 -35.00   0.50   13.00    --  -52.78 125.00 -30.00   72
  2  \w    -63.00 -35.00   0.50   13.00    --  -52.78 125.00  30.00   56
  3  \w    -92.00 -66.00   0.50   13.00    --  -52.78 -15.00-180.00   52
  4  \w    -97.00 -43.00   0.50   13.00    --  -52.78 -15.00 120.00  108
  5  \w    -68.00 -41.00   0.50   13.00    --  -52.78 -15.00   0.00   54
  6  \w    -79.00 -39.00   0.50   13.00    --  -52.78 125.00 120.00   80
  7  \w    -74.00 -37.00   0.50   13.00    --  -52.78 125.00-120.00   74
  8  \w    -71.00 -45.00   0.50   13.00    --  -52.78 125.00-180.00   52
  9  \w     42.00 108.00   0.50   13.00    --   66.63  15.00-180.00  132
 10  \w     40.00  66.00   0.50   13.00    --   66.63 -94.00  90.00   52
 11  \w     41.00  72.00   0.50   13.00    --   66.63 -94.00 -30.00   62
 12  \w     45.00  81.00   0.50   13.00    --   66.63  15.00  60.00   72
 13  \w     44.00  70.00   0.50   13.00    --   66.63  15.00 150.00   52
 14  \w     34.00  68.00   0.50   13.00    --   66.63 -94.00 -90.00   68
 15  \w     47.00  73.00   0.50   13.00    --   66.63 -94.00  30.00   52
 16  \w     47.00 105.00   0.50   13.00    --   66.63  15.00 -30.00  116
 17  \w     36.00  81.00   0.50   13.00    --   66.63-125.00  30.00   90
 18  \w     48.00 101.00   0.50   13.00    --   69.94  15.00 120.00  106
 19  \w     59.00 102.00   0.50   13.00    --   69.94  15.00-120.00   86
 20  \w     40.00  65.00   0.50   13.00    --   69.94-125.00-180.00   50
 21  \w     50.00  75.00   0.50   13.00    --   69.94 -94.00  60.00   50
 22  \w     33.00  63.00   0.50   13.00    --   69.94 -94.00 120.00   60
 23  \w     35.00  68.00   0.50   13.00    --   69.94 -94.00 -60.00   66
 24  \w     40.00  70.00   0.50   13.00    --   69.94 -94.00-150.00   60
 25  \w      3.00  28.00   0.50   13.00    --   -4.00  32.00   4.37   50
 26  \w      4.00  29.00   0.50   13.00    --   -4.00  33.00  67.02   50
 27  \w     11.00  37.00   0.50   13.00    --    4.00  30.00-100.35   52
 28  \w      9.00  34.00   0.50   13.00    --    4.00  30.00 178.89   50
 29  \w      3.00  30.00   0.50   13.00    --   -8.00  33.00 -48.67   54
 30  \w     12.00  39.00   0.50   13.00    --    8.00  29.00-142.93   54
 31  \w      1.00  27.00   0.50   13.00    --   -8.00  35.00 126.66   52
 32  \w      1.00  26.00   0.50   13.00    --   -8.00  35.00-176.41   50
 33  \w     11.00  36.00   0.50   13.00    --    8.00  29.00  93.10   50
 34  \w     -5.00  22.00   0.50   13.00    --  -20.00  39.00  80.36   54
 35  \w     20.00  46.00   0.50   13.00    --   20.00  26.00  38.24   52
 36  \w    -13.00  13.00   0.50   13.00    --  -24.00  47.00 -69.48   52
 37  \w     20.00  56.00   0.50   13.00    --   28.00  24.00 -41.07   72
 38  \w    -51.00 -26.00   0.50   13.00    --  -32.00 -25.00 -19.56   50
 39  \w    -51.00 -26.00   0.50   13.00    --  -32.00 -25.00  19.98   50
 40  \w     28.00  61.00   0.50   13.00    --   32.00  23.00 108.37   66
 41  \w    -26.00   0.00   0.50   13.00    --  -40.00  60.00 -43.80   52
 42  \w     24.00  49.00   0.50   13.00    --   40.00  22.00 -56.41   50
 43  \w    -62.00 -37.00   0.50   13.00    --  -48.00 -23.00-158.02   50
 44  \w     43.00  69.00   0.50   13.00    --   56.00  22.00  21.91   52
 45  \w    -70.00 -44.00   0.50   13.00    --  -60.00 -22.00 100.33   52
 46  \w    -40.00 -14.00   0.50   13.00    --  -60.50  37.00 -32.59   52
 47  \w    -39.00 -14.00   0.50   13.00    --  -60.50  36.00 -55.24   50
 48  \w    -38.00 -13.00   0.50   13.00    --  -60.50  36.00 155.50   50
 49  \w    -71.00 -46.00   0.50   13.00    --  -60.50 -22.00 -92.62   50
 50  \w    -48.00 -22.00   0.50   13.00    --  -60.50  62.00 153.09   52
 51  \w    -43.00 -14.00   0.50   13.00    --  -60.50  41.00 -87.93   58
 52  \w    -45.00 -19.00   0.50   13.00    --  -60.50  51.00-139.28   52
 53  \w    -44.00 -18.00   0.50   13.00    --  -60.50  50.00-119.29   52
 54  \w    -49.00 -23.00   0.50   13.00    --  -60.50  60.00 101.19   52
 55  \w    -48.00 -22.00   0.50   13.00    --  -60.50  63.00  58.35   52
 56  \w    -45.00 -20.00   0.50   13.00    --  -60.50  64.00 118.52   50
 57  \w     38.00  63.00   0.50   13.00    --   66.63-125.00  90.00   50
 58  \w     38.00  64.00   0.50   13.00    --   66.63-125.00 150.00   52
 59  \w     68.00  93.00   0.50   13.00    --   66.63-125.00  90.00   50
 60  \w     68.00  93.00   0.50   13.00    --   66.63-125.00 150.00   50
 61  \w     36.00  62.00   0.50   13.00    --   66.63-125.00   0.00   52
 62  \w     66.00  92.00   0.50   13.00    --   66.63-125.00 -60.00   52
 63  \w     35.00  61.00   0.50   13.00    --   66.63-125.00 -60.00   52
 64  \w     72.00  97.00   0.50   13.00    --   69.94-125.00   0.00   50
 65  \w     38.00  63.00   0.50   13.00    --   69.94-125.00   0.00   50
 66  \w     64.00  97.00   0.50   13.00    --   69.94-125.00 -90.00   66
 67  \w     36.00  62.00   0.50   13.00    --   69.94-125.00 -90.00   52
 68  \w     72.00  97.00   0.50   13.00    --   69.94-125.00  60.00   50
 69  \w     35.00  97.00   0.50   13.00    --   69.94-125.00-150.00  124
 70  \w     35.00  61.00   0.50   13.00    --   69.94-125.00  60.00   52
 71  \w     65.00 111.00   0.50   13.00    --   72.71  20.00  61.76   92
 72  \w     56.00  81.00   0.50   13.00    --   72.71  21.00  95.34   50
 73  \w     54.00  90.00   0.50   13.00    --   72.71  21.00 -65.29   72
 74  \w     90.00 116.00   0.50   13.00    --   72.71  20.00 124.98   52
 75  \w     60.00  86.00   0.50   13.00    --   72.71  20.00 124.98   52
 76  \w     73.00  98.00   0.50   13.00    --   75.35-119.00 -66.87   50
 77  \w     36.00  61.00   0.50   13.00    --   75.35-119.00 -66.87   50
 78  \w     54.00  87.00   0.50   13.00    --   75.35  20.00 157.70   66
 79  \w     96.00 121.00   0.50   13.00    --   75.35  21.00 -31.40   50
 80  \w     57.00  91.00   0.50   13.00    --   75.35  21.00 -31.40   68
 81  \w     75.00 101.00   0.50   13.00    --   75.35-123.00  49.07   52
 82  \w     87.00 113.00   0.50   13.00    --   75.35  21.00  43.30   52
 83  \w     35.00  61.00   0.50   13.00    --   75.35-123.00  49.07   52
 84  \w     60.00  93.00   0.50   13.00    --   75.35  20.00-156.66   66
 85  \w     57.00  83.00   0.50   13.00    --   75.35  21.00  43.30   52
 86  \w     77.00 105.00   0.50   13.00    --   75.35-131.00 109.88   56
 87  \w     41.00  67.00   0.50   13.00    --   75.35-131.00 109.88   52
 88  \w     79.00 113.00   0.50   13.00    --   75.35   5.00 -56.09   68
 89  \w     46.00  72.00   0.50   13.00    --   75.35   5.00 -56.09   52
 90  \w     97.00 122.00   0.50   13.00    --   75.35  21.00 178.52   50
 91  \w     57.00  83.00   0.50   13.00    --   75.35  21.00  26.89   52
 92  \w     59.00  88.00   0.50   13.00    --   75.35  21.00 178.52   58
 93  \w     49.00  74.00   0.50   13.00    --   75.35  16.00 -49.09   50
 94  \w     68.00  93.00   0.50   13.00    --   75.35-110.00 128.74   50
 95  \w     35.00  60.00   0.50   13.00    --   75.35-110.00 128.74   50
 96  \w     77.00 102.00   0.50   13.00    --   75.35-125.00-131.60   50
 97  \w     72.00 115.00   0.50   13.00    --   75.35   5.00 108.03   86
 98  \w     93.00 118.00   0.50   13.00    --   75.35  16.00 -49.09   50
 99  \w     41.00  67.00   0.50   13.00    --   75.35   5.00 108.03   52
100  \w     35.00  65.00   0.50   13.00    --   75.35-125.00-131.60   60
101  \w     91.00 116.00   0.50   13.00    --   75.35   4.00-111.35   50
102  \w     41.00 109.00   0.50   13.00    --   75.35   7.00  35.74  136
103  \w     40.00  84.00   0.50   13.00    --   75.35   4.00-111.35   88
104  \w     59.00  89.00   0.50   13.00    --   75.35  21.00-104.20   60
105  \w     67.00  93.00   0.50   13.00    --   75.35-109.00 138.15   52
106  \w     57.00  87.00   0.50   13.00    --   75.35  20.00-135.89   60
;
_diffrn_measurement_device       'four-circle diffractometer'
_diffrn_measurement_device_type  'XtaLAB Synergy, Dualflex, HyPix-Arc 150'
_diffrn_measurement_method       '\w scans'
_diffrn_orient_matrix_type       
'CrysAlisPro convention (1999,Acta A55,543-557)'
_diffrn_orient_matrix_UB_11      0.2026049000
_diffrn_orient_matrix_UB_12      -0.0171335000
_diffrn_orient_matrix_UB_13      -0.0655577000
_diffrn_orient_matrix_UB_21      -0.0988035000
_diffrn_orient_matrix_UB_22      -0.0531377000
_diffrn_orient_matrix_UB_23      -0.1026275000
_diffrn_orient_matrix_UB_31      -0.0418779000
_diffrn_orient_matrix_UB_32      0.0422877000
_diffrn_orient_matrix_UB_33      -0.1552366000
_diffrn_oxdiff_digest_hkl        
;
434c6fd3b6d936e7d5bd75792f4cc573e94edc
;
_diffrn_radiation_monochromator  mirror
_diffrn_radiation_probe          x-ray
_diffrn_radiation_type           'Cu K\a'
_diffrn_radiation_wavelength     1.54184
_diffrn_source                   'micro-focus sealed X-ray tube'
_diffrn_source_type              'PhotonJet (Cu) X-ray Source'
_reflns_Friedel_coverage         0.911
_reflns_Friedel_fraction_full    0.995
_reflns_Friedel_fraction_max     0.946
_reflns_number_gt                4274
_reflns_number_total             4518
_reflns_special_details          
;
 Reflections were merged by SHELXL according to the crystal
 class for the calculation of statistics and refinement.
 
 _reflns_Friedel_fraction is defined as the number of unique
 Friedel pairs measured divided by the number that would be
 possible theoretically, ignoring centric projections and
 systematic absences.
;
_reflns_threshold_expression     'I > 2\s(I)'
_computing_cell_refinement       'CrysAlisPro 1.171.42.100a (Rigaku OD, 2023)'
_computing_data_collection       'CrysAlisPro 1.171.42.100a (Rigaku OD, 2023)'
_computing_data_reduction        'CrysAlisPro 1.171.42.100a (Rigaku OD, 2023)'
_computing_molecular_graphics    'Olex2 1.5 (Dolomanov et al., 2009)'
_computing_publication_material  'Olex2 1.5 (Dolomanov et al., 2009)'
_computing_structure_refinement  'SHELXL 2019/2 (Sheldrick, 2015)'
_computing_structure_solution    'SHELXT  (Sheldrick, 2015)'
_refine_diff_density_max         0.216
_refine_diff_density_min         -0.183
_refine_diff_density_rms         0.026
_refine_ls_abs_structure_details 
;
 Flack x determined using 1920 quotients [(I+)-(I-)]/[(I+)+(I-)]
 (Parsons, Flack and Wagner, Acta Cryst. B69 (2013) 249-259).
;
_refine_ls_abs_structure_Flack   0.14(12)
_refine_ls_extinction_coef       .
_refine_ls_extinction_method     none
_refine_ls_goodness_of_fit_ref   1.056
_refine_ls_hydrogen_treatment    mixed
_refine_ls_matrix_type           full
_refine_ls_number_parameters     332
_refine_ls_number_reflns         4518
_refine_ls_number_restraints     4
_refine_ls_R_factor_all          0.0343
_refine_ls_R_factor_gt           0.0322
_refine_ls_restrained_S_all      1.056
_refine_ls_shift/su_max          0.000
_refine_ls_shift/su_mean         0.000
_refine_ls_structure_factor_coef Fsqd
_refine_ls_weighting_details     
'w=1/[\s^2^(Fo^2^)+(0.0524P)^2^+0.1342P] where P=(Fo^2^+2Fc^2^)/3'
_refine_ls_weighting_scheme      calc
_refine_ls_wR_factor_gt          0.0863
_refine_ls_wR_factor_ref         0.0879
_refine_special_details          
;


The resonant scattering is weak for this sample (Friedif 32) as reflected
 by the large error of the refined Flack parameter (-0.1(2)).
 However, all indicators confirm the absolute structure (Hooft 0.01(3) 
 with P3(true)=1 and the post refinement Parsons-Flack x 
 determined using 1920 quotients is 0.14(12)      

restraints:
RIGU C3 C4  
;
_olex2_refinement_description    
;
1. Fixed Uiso
 At 1.2 times of:
  All C(H) groups, All C(H,H) groups
2. Rigid body (RIGU) restrains
 C3, C4
 with sigma for 1-2 distances of 0.004 and sigma for 1-3 distances of 0.004
3.a Ternary CH refined with riding coordinates:
 C11(H11)
3.b Secondary CH2 refined with riding coordinates:
 C9(H9A,H9B), C10(H10A,H10B), C12(H12A,H12B)
3.c Aromatic/amide H refined with riding coordinates:
 C2(H2), C4(H4), C6(H6), C13(H13), C25(H25), C26(H26), C28(H28), C29(H29),
 C31(H31), C32(H32), C33(H33), C34(H34), C35(H35)
;
_atom_sites_solution_hydrogens   mixed
_atom_sites_solution_primary     dual
_atom_sites_solution_secondary   ?
loop_
_atom_site_label
_atom_site_type_symbol
_atom_site_fract_x
_atom_site_fract_y
_atom_site_fract_z
_atom_site_U_iso_or_equiv
_atom_site_adp_type
_atom_site_occupancy
_atom_site_site_symmetry_order
_atom_site_calc_flag
_atom_site_refinement_flags_posn
_atom_site_refinement_flags_adp
_atom_site_refinement_flags_occupancy
_atom_site_disorder_assembly
_atom_site_disorder_group
O8 O 0.5623(2) 0.58008(8) 0.7747(2) 0.0475(4) Uani 1 1 d . . . . .
O17 O 0.7946(3) 0.62205(10) 0.9611(2) 0.0580(5) Uani 1 1 d . . . . .
O19 O 0.9211(3) 0.32610(9) 0.6392(3) 0.0637(5) Uani 1 1 d . . . . .
O20 O 0.6503(3) 0.37632(10) 0.5720(3) 0.0619(5) Uani 1 1 d . . . . .
O22 O 1.4565(3) 0.42306(11) 0.9834(3) 0.0722(6) Uani 1 1 d . . . . .
O23 O 1.4204(3) 0.51484(11) 1.0803(3) 0.0639(5) Uani 1 1 d . . . . .
N18 N 0.8178(3) 0.37147(11) 0.6443(3) 0.0524(5) Uani 1 1 d . . . . .
N21 N 1.3603(3) 0.46969(13) 1.0005(3) 0.0549(6) Uani 1 1 d . . . . .
C1 C 0.8544(4) 0.52478(12) 0.8451(3) 0.0436(5) Uani 1 1 d . . . . .
C2 C 1.0453(3) 0.52244(13) 0.9291(3) 0.0450(5) Uani 1 1 d . . . . .
H2 H 1.096604 0.555916 0.995084 0.054 Uiso 1 1 calc R U . . .
C3 C 1.1565(3) 0.47067(14) 0.9138(3) 0.0470(6) Uani 1 1 d . . . . .
C4 C 1.0882(4) 0.42051(13) 0.8240(3) 0.0496(6) Uani 1 1 d . . . . .
H4 H 1.167093 0.384892 0.817799 0.060 Uiso 1 1 calc R U . . .
C5 C 0.8983(4) 0.42405(12) 0.7423(3) 0.0455(5) Uani 1 1 d . . . . .
C6 C 0.7815(3) 0.47546(12) 0.7506(3) 0.0441(5) Uani 1 1 d . . . . .
H6 H 0.652893 0.476896 0.692073 0.053 Uiso 1 1 calc R U . . .
C7 C 0.7368(4) 0.58119(13) 0.8683(3) 0.0458(5) Uani 1 1 d . . . . .
C9 C 0.4285(4) 0.63212(13) 0.7922(3) 0.0480(6) Uani 1 1 d . . . . .
H9A H 0.477625 0.657271 0.891346 0.058 Uiso 1 1 calc R U . . .
H9B H 0.293557 0.617362 0.812927 0.058 Uiso 1 1 calc R U . . .
C10 C 0.4193(3) 0.66999(11) 0.6313(3) 0.0419(5) Uani 1 1 d . . . . .
H10A H 0.554456 0.685341 0.613978 0.050 Uiso 1 1 calc R U . . .
H10B H 0.332673 0.705609 0.646908 0.050 Uiso 1 1 calc R U . . .
C11 C 0.3403(3) 0.63543(11) 0.4700(3) 0.0389(5) Uani 1 1 d . . . . .
H11 H 0.432802 0.600730 0.453361 0.047 Uiso 1 1 calc R U . . .
C12 C 0.3403(4) 0.67658(11) 0.3101(3) 0.0432(5) Uani 1 1 d . . . . .
H12A H 0.274544 0.654754 0.210763 0.052 Uiso 1 1 calc R U . . .
H12B H 0.261471 0.713600 0.329409 0.052 Uiso 1 1 calc R U . . .
C13 C 0.5453(4) 0.69496(13) 0.2683(3) 0.0481(6) Uani 1 1 d . . . . .
H13 H 0.628459 0.664157 0.227303 0.058 Uiso 1 1 calc R U . . .
C14 C 0.6195(5) 0.74972(16) 0.2835(4) 0.0629(7) Uani 1 1 d . . . . .
H14A H 0.761(6) 0.7591(18) 0.257(5) 0.081(11) Uiso 1 1 d . . . . .
H14B H 0.539(6) 0.7829(17) 0.328(5) 0.078(11) Uiso 1 1 d . . . . .
C15 C 0.1330(3) 0.60922(11) 0.4836(3) 0.0412(5) Uani 1 1 d . . . . .
C16 C -0.0158(4) 0.64326(14) 0.5352(4) 0.0506(6) Uani 1 1 d . . . . .
H16A H -0.152(5) 0.6258(14) 0.538(4) 0.055(8) Uiso 1 1 d . . . . .
H16B H 0.006(4) 0.6856(14) 0.567(4) 0.050(8) Uiso 1 1 d . . . . .
C24 C 0.0349(3) 0.42398(11) 0.3104(3) 0.0409(5) Uani 1 1 d . . . . .
C25 C -0.1114(3) 0.46865(12) 0.2829(3) 0.0435(5) Uani 1 1 d . . . . .
H25 H -0.234597 0.458242 0.223226 0.052 Uiso 1 1 calc R U . . .
C26 C -0.0816(3) 0.52737(12) 0.3401(3) 0.0418(5) Uani 1 1 d . . . . .
H26 H -0.184533 0.556508 0.318587 0.050 Uiso 1 1 calc R U . . .
C27 C 0.0976(3) 0.54519(11) 0.4295(3) 0.0401(5) Uani 1 1 d . . . . .
C28 C 0.2402(3) 0.49992(12) 0.4620(3) 0.0423(5) Uani 1 1 d . . . . .
H28 H 0.362009 0.510005 0.524447 0.051 Uiso 1 1 calc R U . . .
C29 C 0.2099(3) 0.44095(11) 0.4061(3) 0.0430(5) Uani 1 1 d . . . . .
H29 H 0.309737 0.411263 0.433213 0.052 Uiso 1 1 calc R U . . .
C30 C 0.0101(4) 0.36224(12) 0.2331(3) 0.0432(5) Uani 1 1 d . . . . .
C31 C -0.1774(4) 0.34118(13) 0.1694(4) 0.0530(6) Uani 1 1 d . . . . .
H31 H -0.292148 0.365125 0.184327 0.064 Uiso 1 1 calc R U . . .
C32 C -0.1976(5) 0.28591(14) 0.0850(4) 0.0606(7) Uani 1 1 d . . . . .
H32 H -0.325588 0.272859 0.040566 0.073 Uiso 1 1 calc R U . . .
C33 C -0.0351(4) 0.24985(15) 0.0650(4) 0.0579(7) Uani 1 1 d . . . . .
H33 H -0.049864 0.211935 0.007396 0.070 Uiso 1 1 calc R U . . .
C34 C 0.1505(4) 0.26933(13) 0.1296(4) 0.0567(7) Uani 1 1 d . . . . .
H34 H 0.263867 0.244411 0.117780 0.068 Uiso 1 1 calc R U . . .
C35 C 0.1723(4) 0.32502(13) 0.2116(3) 0.0498(6) Uani 1 1 d . . . . .
H35 H 0.301159 0.337953 0.254021 0.060 Uiso 1 1 calc R U . . .

loop_
_atom_site_aniso_label
_atom_site_aniso_U_11
_atom_site_aniso_U_22
_atom_site_aniso_U_33
_atom_site_aniso_U_23
_atom_site_aniso_U_13
_atom_site_aniso_U_12
O8 0.0415(8) 0.0592(10) 0.0411(8) 0.0076(8) -0.0010(7) 0.0115(8)
O17 0.0523(10) 0.0669(12) 0.0536(10) -0.0015(10) -0.0038(8) 0.0062(9)
O19 0.0603(12) 0.0515(11) 0.0793(14) 0.0145(10) 0.0044(10) 0.0104(9)
O20 0.0460(10) 0.0623(11) 0.0757(13) 0.0078(10) -0.0061(9) -0.0014(9)
O22 0.0379(10) 0.0868(16) 0.0912(16) 0.0276(13) 0.0011(10) 0.0091(10)
O23 0.0448(10) 0.0907(16) 0.0548(11) 0.0134(11) -0.0063(8) -0.0080(10)
N18 0.0454(11) 0.0511(12) 0.0608(13) 0.0175(10) 0.0057(10) 0.0016(10)
N21 0.0348(10) 0.0749(15) 0.0554(13) 0.0278(12) 0.0061(9) 0.0036(11)
C1 0.0381(11) 0.0572(13) 0.0357(11) 0.0142(10) 0.0033(9) 0.0033(10)
C2 0.0373(11) 0.0623(15) 0.0356(11) 0.0138(11) 0.0044(9) 0.0002(10)
C3 0.0336(11) 0.0662(15) 0.0410(12) 0.0191(11) 0.0026(9) -0.0013(11)
C4 0.0362(11) 0.0630(16) 0.0505(13) 0.0244(12) 0.0096(10) 0.0093(11)
C5 0.0385(11) 0.0533(14) 0.0447(12) 0.0177(11) 0.0041(9) 0.0014(10)
C6 0.0363(11) 0.0560(13) 0.0400(11) 0.0158(11) 0.0027(9) 0.0041(10)
C7 0.0425(12) 0.0596(15) 0.0355(11) 0.0094(11) 0.0034(9) 0.0036(11)
C9 0.0436(12) 0.0607(15) 0.0399(12) 0.0025(11) 0.0042(9) 0.0115(11)
C10 0.0379(11) 0.0478(13) 0.0401(12) 0.0016(10) 0.0037(9) 0.0056(9)
C11 0.0341(10) 0.0433(12) 0.0393(11) 0.0030(10) 0.0029(9) 0.0070(9)
C12 0.0401(12) 0.0488(13) 0.0407(12) 0.0070(10) 0.0042(9) 0.0075(10)
C13 0.0433(12) 0.0589(15) 0.0429(12) 0.0113(11) 0.0087(10) 0.0096(11)
C14 0.0522(15) 0.0681(19) 0.0696(19) 0.0153(15) 0.0126(14) 0.0003(14)
C15 0.0337(11) 0.0528(13) 0.0373(11) 0.0069(10) 0.0034(8) 0.0052(9)
C16 0.0383(12) 0.0607(17) 0.0532(14) 0.0029(12) 0.0065(11) 0.0096(11)
C24 0.0343(10) 0.0526(13) 0.0354(11) 0.0116(10) 0.0005(8) -0.0042(9)
C25 0.0309(10) 0.0600(14) 0.0390(11) 0.0089(10) -0.0020(9) -0.0024(10)
C26 0.0300(10) 0.0570(14) 0.0379(11) 0.0097(10) 0.0007(8) 0.0058(9)
C27 0.0331(10) 0.0525(13) 0.0351(11) 0.0087(10) 0.0043(8) 0.0033(9)
C28 0.0318(10) 0.0520(13) 0.0421(12) 0.0078(10) -0.0045(9) 0.0000(10)
C29 0.0346(11) 0.0474(13) 0.0457(12) 0.0098(10) -0.0053(9) 0.0021(9)
C30 0.0396(11) 0.0527(14) 0.0364(11) 0.0130(10) -0.0034(9) -0.0067(10)
C31 0.0400(13) 0.0589(15) 0.0584(15) 0.0113(12) -0.0065(11) -0.0076(11)
C32 0.0523(15) 0.0683(18) 0.0584(16) 0.0082(14) -0.0136(13) -0.0187(14)
C33 0.0625(16) 0.0606(16) 0.0492(14) 0.0010(12) -0.0064(12) -0.0110(14)
C34 0.0538(15) 0.0594(17) 0.0562(15) -0.0014(13) -0.0007(12) -0.0018(12)
C35 0.0416(13) 0.0575(15) 0.0494(13) 0.0030(11) -0.0035(10) -0.0050(11)

_geom_special_details            
;
 All esds (except the esd in the dihedral angle between two l.s. planes)
 are estimated using the full covariance matrix.  The cell esds are taken
 into account individually in the estimation of esds in distances, angles
 and torsion angles; correlations between esds in cell parameters are only
 used when they are defined by crystal symmetry.  An approximate (isotropic)
 treatment of cell esds is used for estimating esds involving l.s. planes.
;
loop_
_geom_bond_atom_site_label_1
_geom_bond_atom_site_label_2
_geom_bond_distance
_geom_bond_site_symmetry_2
_geom_bond_publ_flag
O8 C7 1.339(3) . ?
O8 C9 1.470(3) . ?
O17 C7 1.202(3) . ?
O19 N18 1.219(3) . ?
O20 N18 1.228(3) . ?
O22 N21 1.226(3) . ?
O23 N21 1.226(3) . ?
N18 C5 1.470(4) . ?
N21 C3 1.486(3) . ?
C1 C2 1.401(3) . ?
C1 C6 1.383(4) . ?
C1 C7 1.490(4) . ?
C2 H2 0.9500 . ?
C2 C3 1.374(4) . ?
C3 C4 1.370(4) . ?
C4 H4 0.9500 . ?
C4 C5 1.389(3) . ?
C5 C6 1.382(4) . ?
C6 H6 0.9500 . ?
C9 H9A 0.9900 . ?
C9 H9B 0.9900 . ?
C9 C10 1.508(3) . ?
C10 H10A 0.9900 . ?
C10 H10B 0.9900 . ?
C10 C11 1.535(3) . ?
C11 H11 1.0000 . ?
C11 C12 1.545(3) . ?
C11 C15 1.522(3) . ?
C12 H12A 0.9900 . ?
C12 H12B 0.9900 . ?
C12 C13 1.498(3) . ?
C13 H13 0.9500 . ?
C13 C14 1.306(4) . ?
C14 H14A 1.01(4) . ?
C14 H14B 0.99(4) . ?
C15 C16 1.338(3) . ?
C15 C27 1.485(4) . ?
C16 H16A 0.99(3) . ?
C16 H16B 0.97(3) . ?
C24 C25 1.397(3) . ?
C24 C29 1.400(3) . ?
C24 C30 1.491(4) . ?
C25 H25 0.9500 . ?
C25 C26 1.377(4) . ?
C26 H26 0.9500 . ?
C26 C27 1.405(3) . ?
C27 C28 1.394(3) . ?
C28 H28 0.9500 . ?
C28 C29 1.379(3) . ?
C29 H29 0.9500 . ?
C30 C31 1.402(3) . ?
C30 C35 1.385(4) . ?
C31 H31 0.9500 . ?
C31 C32 1.386(4) . ?
C32 H32 0.9500 . ?
C32 C33 1.370(5) . ?
C33 H33 0.9500 . ?
C33 C34 1.382(4) . ?
C34 H34 0.9500 . ?
C34 C35 1.386(4) . ?
C35 H35 0.9500 . ?

loop_
_geom_angle_atom_site_label_1
_geom_angle_atom_site_label_2
_geom_angle_atom_site_label_3
_geom_angle
_geom_angle_site_symmetry_1
_geom_angle_site_symmetry_3
_geom_angle_publ_flag
C7 O8 C9 117.0(2) . . ?
O19 N18 O20 124.3(3) . . ?
O19 N18 C5 118.1(2) . . ?
O20 N18 C5 117.6(2) . . ?
O22 N21 O23 125.2(2) . . ?
O22 N21 C3 116.1(3) . . ?
O23 N21 C3 118.7(2) . . ?
C2 C1 C7 116.8(2) . . ?
C6 C1 C2 120.0(2) . . ?
C6 C1 C7 123.2(2) . . ?
C1 C2 H2 120.7 . . ?
C3 C2 C1 118.5(3) . . ?
C3 C2 H2 120.7 . . ?
C2 C3 N21 117.6(3) . . ?
C4 C3 N21 119.1(2) . . ?
C4 C3 C2 123.2(2) . . ?
C3 C4 H4 121.5 . . ?
C3 C4 C5 117.0(2) . . ?
C5 C4 H4 121.5 . . ?
C4 C5 N18 119.2(2) . . ?
C6 C5 N18 118.6(2) . . ?
C6 C5 C4 122.2(3) . . ?
C1 C6 H6 120.5 . . ?
C5 C6 C1 119.1(2) . . ?
C5 C6 H6 120.5 . . ?
O8 C7 C1 111.8(2) . . ?
O17 C7 O8 125.2(2) . . ?
O17 C7 C1 123.0(2) . . ?
O8 C9 H9A 109.7 . . ?
O8 C9 H9B 109.7 . . ?
O8 C9 C10 109.85(18) . . ?
H9A C9 H9B 108.2 . . ?
C10 C9 H9A 109.7 . . ?
C10 C9 H9B 109.7 . . ?
C9 C10 H10A 108.8 . . ?
C9 C10 H10B 108.8 . . ?
C9 C10 C11 113.8(2) . . ?
H10A C10 H10B 107.7 . . ?
C11 C10 H10A 108.8 . . ?
C11 C10 H10B 108.8 . . ?
C10 C11 H11 107.7 . . ?
C10 C11 C12 110.85(19) . . ?
C12 C11 H11 107.7 . . ?
C15 C11 C10 113.18(18) . . ?
C15 C11 H11 107.7 . . ?
C15 C11 C12 109.52(18) . . ?
C11 C12 H12A 109.0 . . ?
C11 C12 H12B 109.0 . . ?
H12A C12 H12B 107.8 . . ?
C13 C12 C11 112.99(19) . . ?
C13 C12 H12A 109.0 . . ?
C13 C12 H12B 109.0 . . ?
C12 C13 H13 117.2 . . ?
C14 C13 C12 125.5(3) . . ?
C14 C13 H13 117.2 . . ?
C13 C14 H14A 122(2) . . ?
C13 C14 H14B 120(2) . . ?
H14A C14 H14B 118(3) . . ?
C16 C15 C11 121.4(2) . . ?
C16 C15 C27 120.6(2) . . ?
C27 C15 C11 117.92(19) . . ?
C15 C16 H16A 120.1(18) . . ?
C15 C16 H16B 120.7(18) . . ?
H16A C16 H16B 119(3) . . ?
C25 C24 C29 116.8(2) . . ?
C25 C24 C30 121.5(2) . . ?
C29 C24 C30 121.6(2) . . ?
C24 C25 H25 119.1 . . ?
C26 C25 C24 121.7(2) . . ?
C26 C25 H25 119.1 . . ?
C25 C26 H26 119.3 . . ?
C25 C26 C27 121.5(2) . . ?
C27 C26 H26 119.3 . . ?
C26 C27 C15 121.4(2) . . ?
C28 C27 C15 122.1(2) . . ?
C28 C27 C26 116.5(2) . . ?
C27 C28 H28 119.0 . . ?
C29 C28 C27 122.0(2) . . ?
C29 C28 H28 119.0 . . ?
C24 C29 H29 119.4 . . ?
C28 C29 C24 121.3(2) . . ?
C28 C29 H29 119.4 . . ?
C31 C30 C24 121.1(2) . . ?
C35 C30 C24 121.5(2) . . ?
C35 C30 C31 117.3(2) . . ?
C30 C31 H31 119.5 . . ?
C32 C31 C30 120.9(3) . . ?
C32 C31 H31 119.5 . . ?
C31 C32 H32 119.6 . . ?
C33 C32 C31 120.8(3) . . ?
C33 C32 H32 119.6 . . ?
C32 C33 H33 120.4 . . ?
C32 C33 C34 119.2(3) . . ?
C34 C33 H33 120.4 . . ?
C33 C34 H34 119.8 . . ?
C33 C34 C35 120.3(3) . . ?
C35 C34 H34 119.8 . . ?
C30 C35 C34 121.5(2) . . ?
C30 C35 H35 119.3 . . ?
C34 C35 H35 119.3 . . ?

loop_
_geom_torsion_atom_site_label_1
_geom_torsion_atom_site_label_2
_geom_torsion_atom_site_label_3
_geom_torsion_atom_site_label_4
_geom_torsion
_geom_torsion_site_symmetry_1
_geom_torsion_site_symmetry_2
_geom_torsion_site_symmetry_3
_geom_torsion_site_symmetry_4
_geom_torsion_publ_flag
O8 C9 C10 C11 60.6(3) . . . . ?
O19 N18 C5 C4 0.5(3) . . . . ?
O19 N18 C5 C6 -179.2(2) . . . . ?
O20 N18 C5 C4 -179.2(2) . . . . ?
O20 N18 C5 C6 1.0(3) . . . . ?
O22 N21 C3 C2 -179.4(2) . . . . ?
O22 N21 C3 C4 0.9(3) . . . . ?
O23 N21 C3 C2 -0.5(3) . . . . ?
O23 N21 C3 C4 179.9(2) . . . . ?
N18 C5 C6 C1 178.8(2) . . . . ?
N21 C3 C4 C5 -178.8(2) . . . . ?
C1 C2 C3 N21 178.63(19) . . . . ?
C1 C2 C3 C4 -1.7(3) . . . . ?
C2 C1 C6 C5 0.8(3) . . . . ?
C2 C1 C7 O8 176.24(19) . . . . ?
C2 C1 C7 O17 -4.0(3) . . . . ?
C2 C3 C4 C5 1.6(3) . . . . ?
C3 C4 C5 N18 -180.0(2) . . . . ?
C3 C4 C5 C6 -0.2(3) . . . . ?
C4 C5 C6 C1 -1.0(3) . . . . ?
C6 C1 C2 C3 0.5(3) . . . . ?
C6 C1 C7 O8 -5.7(3) . . . . ?
C6 C1 C7 O17 174.1(2) . . . . ?
C7 O8 C9 C10 109.0(2) . . . . ?
C7 C1 C2 C3 178.6(2) . . . . ?
C7 C1 C6 C5 -177.2(2) . . . . ?
C9 O8 C7 O17 -2.4(3) . . . . ?
C9 O8 C7 C1 177.41(19) . . . . ?
C9 C10 C11 C12 -178.54(18) . . . . ?
C9 C10 C11 C15 58.0(3) . . . . ?
C10 C11 C12 C13 65.1(3) . . . . ?
C10 C11 C15 C16 49.5(3) . . . . ?
C10 C11 C15 C27 -133.4(2) . . . . ?
C11 C12 C13 C14 -110.5(3) . . . . ?
C11 C15 C27 C26 -140.9(2) . . . . ?
C11 C15 C27 C28 38.1(3) . . . . ?
C12 C11 C15 C16 -74.7(3) . . . . ?
C12 C11 C15 C27 102.3(2) . . . . ?
C15 C11 C12 C13 -169.3(2) . . . . ?
C15 C27 C28 C29 -177.6(2) . . . . ?
C16 C15 C27 C26 36.2(3) . . . . ?
C16 C15 C27 C28 -144.9(2) . . . . ?
C24 C25 C26 C27 -0.2(3) . . . . ?
C24 C30 C31 C32 174.6(2) . . . . ?
C24 C30 C35 C34 -175.7(2) . . . . ?
C25 C24 C29 C28 -3.6(3) . . . . ?
C25 C24 C30 C31 -17.2(3) . . . . ?
C25 C24 C30 C35 158.8(2) . . . . ?
C25 C26 C27 C15 177.0(2) . . . . ?
C25 C26 C27 C28 -2.1(3) . . . . ?
C26 C27 C28 C29 1.5(3) . . . . ?
C27 C28 C29 C24 1.4(4) . . . . ?
C29 C24 C25 C26 3.0(3) . . . . ?
C29 C24 C30 C31 166.3(2) . . . . ?
C29 C24 C30 C35 -17.8(3) . . . . ?
C30 C24 C25 C26 -173.7(2) . . . . ?
C30 C24 C29 C28 173.1(2) . . . . ?
C30 C31 C32 C33 1.4(4) . . . . ?
C31 C30 C35 C34 0.4(4) . . . . ?
C31 C32 C33 C34 -0.2(4) . . . . ?
C32 C33 C34 C35 -0.9(4) . . . . ?
C33 C34 C35 C30 0.8(4) . . . . ?
C35 C30 C31 C32 -1.5(4) . . . . ?

_shelx_res_file                  
;
TITL zh_yellow_auto_a.res in P2(1)
    cz-10-2.res
    created by SHELXL-2019/2 at 10:07:33 on 28-May-2025
REM Old TITL ZH_yellow_auto in P2(1)/m
REM SHELXT solution in P2(1)
REM R1 0.127, Rweak 0.039, Alpha 0.001, Orientation as input
REM Flack x = 0.366 ( 0.089 ) from Parsons' quotients
REM Formula found by SHELXT: C27 C14
CELL 1.54184 6.736932 21.997076 7.830722 90 94.2746 90
ZERR 2 0.000072 0.000256 0.00009 0 0.001 0
LATT -1
SYMM -X,0.5+Y,-Z
SFAC C H N O
UNIT 54 48 4 12
RIGU C3 C4

L.S. 4
PLAN  5
TEMP -153
CONF
BOND $H
MORE -1
fmap 2
acta
REM <olex2.extras>
REM <HklSrc "%.\\CZ-10-2.hkl">
REM </olex2.extras>

WGHT    0.052400    0.134200
FVAR       4.09423
O8    4    0.562303    0.580078    0.774666    11.00000    0.04152    0.05919 =
         0.04106    0.00758   -0.00099    0.01149
O17   4    0.794550    0.622050    0.961081    11.00000    0.05228    0.06695 =
         0.05364   -0.00146   -0.00384    0.00622
O19   4    0.921078    0.326096    0.639225    11.00000    0.06027    0.05149 =
         0.07929    0.01446    0.00443    0.01039
O20   4    0.650318    0.376315    0.572047    11.00000    0.04604    0.06227 =
         0.07567    0.00779   -0.00605   -0.00145
O22   4    1.456522    0.423055    0.983371    11.00000    0.03790    0.08684 =
         0.09117    0.02763    0.00107    0.00914
O23   4    1.420449    0.514843    1.080325    11.00000    0.04480    0.09066 =
         0.05477    0.01342   -0.00635   -0.00796
N18   3    0.817759    0.371469    0.644259    11.00000    0.04539    0.05115 =
         0.06078    0.01747    0.00569    0.00156
N21   3    1.360330    0.469685    1.000515    11.00000    0.03476    0.07490 =
         0.05538    0.02785    0.00614    0.00355
C1    1    0.854407    0.524782    0.845147    11.00000    0.03813    0.05717 =
         0.03570    0.01419    0.00325    0.00334
C2    1    1.045257    0.522443    0.929058    11.00000    0.03728    0.06228 =
         0.03561    0.01383    0.00438    0.00015
AFIX  43
H2    2    1.096604    0.555916    0.995084    11.00000   -1.20000
AFIX   0
C3    1    1.156535    0.470668    0.913755    11.00000    0.03362    0.06620 =
         0.04103    0.01910    0.00257   -0.00133
C4    1    1.088187    0.420507    0.823968    11.00000    0.03624    0.06296 =
         0.05051    0.02439    0.00964    0.00933
AFIX  43
H4    2    1.167093    0.384892    0.817799    11.00000   -1.20000
AFIX   0
C5    1    0.898312    0.424051    0.742333    11.00000    0.03854    0.05332 =
         0.04469    0.01766    0.00415    0.00141
C6    1    0.781512    0.475458    0.750575    11.00000    0.03632    0.05595 =
         0.04002    0.01582    0.00273    0.00410
AFIX  43
H6    2    0.652893    0.476896    0.692073    11.00000   -1.20000
AFIX   0
C7    1    0.736796    0.581187    0.868302    11.00000    0.04251    0.05957 =
         0.03546    0.00944    0.00339    0.00362
C9    1    0.428496    0.632118    0.792204    11.00000    0.04355    0.06070 =
         0.03995    0.00248    0.00424    0.01151
AFIX  23
H9A   2    0.477625    0.657271    0.891346    11.00000   -1.20000
H9B   2    0.293557    0.617362    0.812927    11.00000   -1.20000
AFIX   0
C10   1    0.419293    0.669986    0.631310    11.00000    0.03789    0.04783 =
         0.04010    0.00161    0.00371    0.00562
AFIX  23
H10A  2    0.554456    0.685341    0.613978    11.00000   -1.20000
H10B  2    0.332673    0.705609    0.646908    11.00000   -1.20000
AFIX   0
C11   1    0.340302    0.635429    0.469989    11.00000    0.03412    0.04329 =
         0.03932    0.00302    0.00295    0.00701
AFIX  13
H11   2    0.432802    0.600730    0.453361    11.00000   -1.20000
AFIX   0
C12   1    0.340311    0.676583    0.310058    11.00000    0.04012    0.04880 =
         0.04072    0.00698    0.00423    0.00746
AFIX  23
H12A  2    0.274544    0.654754    0.210763    11.00000   -1.20000
H12B  2    0.261471    0.713600    0.329409    11.00000   -1.20000
AFIX   0
C13   1    0.545337    0.694955    0.268317    11.00000    0.04332    0.05885 =
         0.04285    0.01129    0.00872    0.00957
AFIX  43
H13   2    0.628459    0.664157    0.227303    11.00000   -1.20000
AFIX   0
C14   1    0.619462    0.749719    0.283536    11.00000    0.05217    0.06806 =
         0.06957    0.01532    0.01259    0.00029
H14A  2    0.761317    0.759130    0.257320    11.00000    0.08080
H14B  2    0.538650    0.782906    0.327766    11.00000    0.07760
C15   1    0.133011    0.609220    0.483582    11.00000    0.03367    0.05281 =
         0.03726    0.00694    0.00335    0.00523
C16   1   -0.015798    0.643263    0.535210    11.00000    0.03827    0.06072 =
         0.05318    0.00288    0.00654    0.00965
H16A  2   -0.151747    0.625831    0.537616    11.00000    0.05465
H16B  2    0.006163    0.685620    0.567038    11.00000    0.04992
C24   1    0.034904    0.423979    0.310392    11.00000    0.03430    0.05259 =
         0.03541    0.01162    0.00050   -0.00417
C25   1   -0.111351    0.468652    0.282924    11.00000    0.03093    0.06003 =
         0.03897    0.00888   -0.00197   -0.00238
AFIX  43
H25   2   -0.234597    0.458242    0.223226    11.00000   -1.20000
AFIX   0
C26   1   -0.081606    0.527373    0.340084    11.00000    0.03003    0.05704 =
         0.03792    0.00968    0.00069    0.00582
AFIX  43
H26   2   -0.184533    0.556508    0.318587    11.00000   -1.20000
AFIX   0
C27   1    0.097566    0.545187    0.429510    11.00000    0.03310    0.05247 =
         0.03514    0.00871    0.00427    0.00335
C28   1    0.240173    0.499923    0.461954    11.00000    0.03182    0.05198 =
         0.04210    0.00783   -0.00453   -0.00003
AFIX  43
H28   2    0.362009    0.510005    0.524447    11.00000   -1.20000
AFIX   0
C29   1    0.209892    0.440947    0.406144    11.00000    0.03463    0.04744 =
         0.04566    0.00984   -0.00529    0.00213
AFIX  43
H29   2    0.309737    0.411263    0.433213    11.00000   -1.20000
AFIX   0
C30   1    0.010101    0.362241    0.233086    11.00000    0.03959    0.05275 =
         0.03639    0.01297   -0.00337   -0.00671
C31   1   -0.177369    0.341178    0.169421    11.00000    0.04001    0.05890 =
         0.05843    0.01126   -0.00655   -0.00760
AFIX  43
H31   2   -0.292148    0.365125    0.184327    11.00000   -1.20000
AFIX   0
C32   1   -0.197591    0.285909    0.085041    11.00000    0.05232    0.06832 =
         0.05842    0.00816   -0.01357   -0.01875
AFIX  43
H32   2   -0.325588    0.272859    0.040566    11.00000   -1.20000
AFIX   0
C33   1   -0.035079    0.249854    0.065007    11.00000    0.06253    0.06057 =
         0.04916    0.00103   -0.00637   -0.01101
AFIX  43
H33   2   -0.049864    0.211935    0.007396    11.00000   -1.20000
AFIX   0
C34   1    0.150537    0.269329    0.129622    11.00000    0.05383    0.05938 =
         0.05617   -0.00136   -0.00066   -0.00177
AFIX  43
H34   2    0.263867    0.244411    0.117780    11.00000   -1.20000
AFIX   0
C35   1    0.172252    0.325015    0.211607    11.00000    0.04161    0.05747 =
         0.04937    0.00303   -0.00351   -0.00498
AFIX  43
H35   2    0.301159    0.337953    0.254021    11.00000   -1.20000
AFIX   0
HKLF 4


REM  zh_yellow_auto_a.res in P2(1)
REM wR2 = 0.0879, GooF = S = 1.056, Restrained GooF = 1.056 for all data
REM R1 = 0.0322 for 4274 Fo > 4sig(Fo) and 0.0343 for all 4518 data
REM 332 parameters refined using 4 restraints

END

WGHT      0.0524      0.1342

REM Highest difference peak  0.216,  deepest hole -0.183,  1-sigma level  0.026
Q1    1   1.4383  0.3923  0.9032  11.00000  0.05    0.22
Q2    1   0.5969  0.3508  0.5011  11.00000  0.05    0.13
Q3    1   1.3309  0.4346  0.9376  11.00000  0.05    0.12
Q4    1   0.8768  0.2979  0.5625  11.00000  0.05    0.12
Q5    1   0.1159  0.4310  0.3604  11.00000  0.05    0.12
;
_shelx_res_checksum              61204
_olex2_submission_special_instructions 'No special instructions were received'
_oxdiff_exptl_absorpt_empirical_details 
;
Empirical correction (ABSPACK) includes:
- Absorption correction using spherical harmonics
- Frame scaling
;
_oxdiff_exptl_absorpt_empirical_full_max 1.287
_oxdiff_exptl_absorpt_empirical_full_min 0.807
